# Supplementary material for: Surface environment complication makes Ag29 nanoclusters more robust and leads to their unique packing in the supracrystal lattice
Source: Chem Sci. 2022 Jan 3;13(5):1382–9. doi: 10.1039/d1sc06002c (PMC8809389; doi:10.1039/d1sc06002c)
Supplement: SC-013-D1SC06002C-s002 [file SC-013-D1SC06002C-s002.cif]

# Electronic Supplementary Material (ESI) for Chemical Science.
# This journal is © The Royal Society of Chemistry 2022

####################################################################### 
# 
# This file contains crystal structure data downloaded from the 
# Cambridge Structural Database (CSD) hosted by the Cambridge 
# Crystallographic Data Centre (CCDC).
# 
# Full information about CCDC data access policies and citation 
# guidelines are available at http://www.ccdc.cam.ac.uk/access/V1 
# 
# Audit and citation data items may have been added by the CCDC. 
# Please retain this information to preserve the provenance of 
# this file and to allow appropriate attribution of the data. 
# 
#######################################################################

data_20180421a_0m
_database_code_depnum_ccdc_archive 'CCDC 2115749'
loop_
_audit_author_name
_audit_author_address
'Xi Xi Kang'
;Anhui University
China
;
_audit_update_record             
;
2021-10-14 deposited with the CCDC.	2022-01-03 downloaded from the CCDC.
;
_audit_creation_date             2019-07-17
_audit_creation_method           
;
Olex2 1.2
(compiled 2018.05.29 svn.r3508 for OlexSys, GUI svn.r5506)
;
_shelx_SHELXL_version_number     2016/4
_chemical_name_common            ?
_chemical_name_systematic        ?
_chemical_formula_moiety         '1(C218 H282 Ag29 N7 O9 P4 S15), 2.5(F6 Sb1)'
_chemical_formula_sum            'C218 H279 Ag29 F15 N7 O9 P4 S15 Sb2.50'
_chemical_formula_weight         7463.92
_chemical_melting_point          ?
loop_
_atom_type_symbol
_atom_type_description
_atom_type_scat_dispersion_real
_atom_type_scat_dispersion_imag
_atom_type_scat_source
C C 0.0033 0.0016 'International Tables Vol C Tables 4.2.6.8 and 6.1.1.4'
H H 0.0000 0.0000 'International Tables Vol C Tables 4.2.6.8 and 6.1.1.4'
Ag Ag -0.8971 1.1015 'International Tables Vol C Tables 4.2.6.8 and 6.1.1.4'
F F 0.0171 0.0103 'International Tables Vol C Tables 4.2.6.8 and 6.1.1.4'
N N 0.0061 0.0033 'International Tables Vol C Tables 4.2.6.8 and 6.1.1.4'
O O 0.0106 0.0060 'International Tables Vol C Tables 4.2.6.8 and 6.1.1.4'
P P 0.1023 0.0942 'International Tables Vol C Tables 4.2.6.8 and 6.1.1.4'
S S 0.1246 0.1234 'International Tables Vol C Tables 4.2.6.8 and 6.1.1.4'
Sb Sb -0.5866 1.5461 'International Tables Vol C Tables 4.2.6.8 and 6.1.1.4'

_shelx_space_group_comment       
;
The symmetry employed for this shelxl refinement is uniquely defined
by the following loop, which should always be used as a source of
symmetry information in preference to the above space-group names.
They are only intended as comments.
;
_space_group_crystal_system      trigonal
_space_group_IT_number           165
_space_group_name_H-M_alt        'P -3 c 1'
_space_group_name_Hall           '-P 3 2"c'
loop_
_space_group_symop_operation_xyz
'x, y, z'
'-y, x-y, z'
'-x+y, -x, z'
'y, x, -z+1/2'
'x-y, -y, -z+1/2'
'-x, -x+y, -z+1/2'
'-x, -y, -z'
'y, -x+y, -z'
'x-y, x, -z'
'-y, -x, z-1/2'
'-x+y, y, z-1/2'
'x, x-y, z-1/2'

_cell_length_a                   22.224(4)
_cell_length_b                   22.224(4)
_cell_length_c                   68.128(12)
_cell_angle_alpha                90
_cell_angle_beta                 90
_cell_angle_gamma                120
_cell_volume                     29141(12)
_cell_formula_units_Z            3.99996
_cell_measurement_reflns_used    9754
_cell_measurement_temperature    170
_cell_measurement_theta_max      22.642
_cell_measurement_theta_min      2.188
_shelx_estimated_absorpt_T_max   ?
_shelx_estimated_absorpt_T_min   ?
_exptl_absorpt_coefficient_mu    2.307
_exptl_absorpt_correction_T_max  0.7456
_exptl_absorpt_correction_T_min  0.5929
_exptl_absorpt_correction_type   multi-scan
_exptl_absorpt_process_details   
'SADABS-2016/2 (Bruker,2016/2) was used for absorption correction. wR2(int) was 0.0921 before and 0.0644 after correction. The Ratio of minimum to maximum transmission is 0.7952. The \l/2 correction factor is Not present.'
_exptl_absorpt_special_details   ?
_exptl_crystal_colour            'dark red'
_exptl_crystal_colour_modifier   dark
_exptl_crystal_colour_primary    red
_exptl_crystal_density_diffrn    1.701
_exptl_crystal_density_meas      ?
_exptl_crystal_density_method    ?
_exptl_crystal_description       block
_exptl_crystal_F_000             14534
_exptl_crystal_size_max          0.1
_exptl_crystal_size_mid          0.1
_exptl_crystal_size_min          0.05
_exptl_transmission_factor_max   ?
_exptl_transmission_factor_min   ?
_diffrn_reflns_av_R_equivalents  0.0851
_diffrn_reflns_av_unetI/netI     0.0667
_diffrn_reflns_Laue_measured_fraction_full 1.000
_diffrn_reflns_Laue_measured_fraction_max 0.950
_diffrn_reflns_limit_h_max       28
_diffrn_reflns_limit_h_min       -28
_diffrn_reflns_limit_k_max       28
_diffrn_reflns_limit_k_min       -28
_diffrn_reflns_limit_l_max       84
_diffrn_reflns_limit_l_min       -78
_diffrn_reflns_number            197542
_diffrn_reflns_point_group_measured_fraction_full 1.000
_diffrn_reflns_point_group_measured_fraction_max 0.950
_diffrn_reflns_theta_full        25.242
_diffrn_reflns_theta_max         27.489
_diffrn_reflns_theta_min         0.598
_diffrn_ambient_temperature      170
_diffrn_detector_area_resol_mean ?
_diffrn_measured_fraction_theta_full 1.000
_diffrn_measured_fraction_theta_max 0.950
_diffrn_measurement_device_type  'Bruker APEX-II CCD'
_diffrn_measurement_method       '\f and \w scans'
_diffrn_radiation_type           MoK\a
_diffrn_radiation_wavelength     0.71073
_diffrn_source                   ?
_diffrn_standards_number         0
_reflns_Friedel_coverage         0.000
_reflns_Friedel_fraction_full    .
_reflns_Friedel_fraction_max     .
_reflns_number_gt                15489
_reflns_number_total             21198
_reflns_special_details          
;
 Reflections were merged by SHELXL according to the crystal
 class for the calculation of statistics and refinement.
 
 Structure factors included contributions from the .fab file.
 
 _reflns_Friedel_fraction is defined as the number of unique
 Friedel pairs measured divided by the number that would be
 possible theoretically, ignoring centric projections and
 systematic absences.
;
_reflns_threshold_expression     'I > 2\s(I)'
_computing_cell_refinement       'SAINT V8.38A (?, 2016)'
_computing_data_collection       ?
_computing_data_reduction        'SAINT V8.38A (?, 2016)'
_computing_molecular_graphics    'Olex2 (Dolomanov et al., 2009)'
_computing_publication_material  'Olex2 (Dolomanov et al., 2009)'
_computing_structure_refinement  'ShelXL (Sheldrick, 2015)'
_computing_structure_solution    'ShelXT (Sheldrick, 2015)'
_refine_diff_density_max         2.612
_refine_diff_density_min         -2.571
_refine_diff_density_rms         0.366
_refine_ls_extinction_coef       .
_refine_ls_extinction_method     none
_refine_ls_goodness_of_fit_ref   1.094
_refine_ls_hydrogen_treatment    constr
_refine_ls_matrix_type           full
_refine_ls_number_parameters     865
_refine_ls_number_reflns         21198
_refine_ls_number_restraints     1848
_refine_ls_R_factor_all          0.1651
_refine_ls_R_factor_gt           0.1337
_refine_ls_restrained_S_all      1.051
_refine_ls_shift/su_max          0.008
_refine_ls_shift/su_mean         0.001
_refine_ls_structure_factor_coef Fsqd
_refine_ls_weighting_details     
'w=1/[\s^2^(Fo^2^)+(0.0702P)^2^+2571.6443P] where P=(Fo^2^+2Fc^2^)/3'
_refine_ls_weighting_scheme      calc
_refine_ls_wR_factor_gt          0.3092
_refine_ls_wR_factor_ref         0.3296
_refine_special_details          ?
_olex2_refinement_description    
;
1. Fixed Uiso
 At 1.2 times of:
  All C(H) groups, All C(H,H) groups, All N(H) groups
2. Shared sites
{C01J, N01J}
3. Restrained distances
 N012-O021
 1.25 with sigma of 0.01
 Sb00-F56 = Sb00-F15 = Sb00-F27 = Sb00-F8 = Sb00-F14 = Sb00-F34
 1.85 with sigma of 0.01
 F14-F27
 2.62 with sigma of 0.01
 F14-F34
 2.62 with sigma of 0.01
 F34-F15
 2.62 with sigma of 0.01
 F15-F56
 2.62 with sigma of 0.01
 F56-F14
 2.62 with sigma of 0.01
 F14-F8
 2.62 with sigma of 0.01
 F8-F15
 2.62 with sigma of 0.01
 F8-F27
 2.62 with sigma of 0.01
 F27-F56
 2.62 with sigma of 0.01
 F56-F34
 2.62 with sigma of 0.01
 F8-F34
 2.62 with sigma of 0.01
 C13-C10
 1.45 with sigma of 0.01
 C23-C10
 1.45 with sigma of 0.01
 C01V-C01O
 1.45 with sigma of 0.01
 C23-C01O
 1.45 with sigma of 0.01
 C12-C01V
 1.45 with sigma of 0.01
 C13-C12
 1.45 with sigma of 0.01
4. Uiso/Uaniso restraints and constraints
C00L \\sim C00N \\sim C00O \\sim C00P \\sim C00Q \\sim C00S \\sim C01U \\sim
C026 \\sim C02H \\sim C7 \\sim C01J \\sim C00T \\sim C00U \\sim C02M \\sim C02W
\\sim C02C \\sim C02B \\sim C01R \\sim C00W \\sim C00X \\sim C00Y \\sim C010
\\sim C029 \\sim C02U \\sim C02I \\sim C01P \\sim C01F \\sim C011 \\sim C01G
\\sim C024 \\sim C02R \\sim C01Y \\sim C013 \\sim C014 \\sim C015 \\sim C016
\\sim C017 \\sim C018 \\sim C019 \\sim C01A \\sim C01B \\sim C01D \\sim C01H
\\sim C01I \\sim C01K \\sim C01L \\sim C01M \\sim C01N \\sim C01O \\sim C01S
\\sim C01T \\sim C01V \\sim C01W \\sim C01X \\sim C01Z \\sim C022 \\sim C023
\\sim C025 \\sim C027 \\sim C028 \\sim C02A \\sim C02F \\sim C02G \\sim C02J
\\sim C02K \\sim C02O \\sim C02P \\sim C02Y \\sim C5 \\sim C10 \\sim C12 \\sim
C13 \\sim C23: within 3.8A with sigma of 0.01 and sigma for terminal atoms of
0.02
F34 \\sim Sb00 \\sim F8 \\sim F14 \\sim F15 \\sim F27 \\sim F56: within 2A with
sigma of 0.01 and sigma for terminal atoms of 0.02
Uanis(O00R) \\sim Ueq: with sigma of 0.001 and sigma for terminal atoms of 0.002
Uanis(N012) \\sim Ueq, Uanis(O021) \\sim Ueq: with sigma of 0.001 and sigma for
terminal atoms of 0.002
Uanis(O00Z) \\sim Ueq: with sigma of 0.001 and sigma for terminal atoms of 0.002
Uanis(C01J) = Uanis(N01J)
Uanis(N012) = Uanis(O021) = Uanis(O00R) = Uanis(O00Z)
5. Others
 Fixed Sof: Sb00(0.5) H7A(0.66667) H7B(0.33333) C01J(0.66667) H01J(0.66667)
 N01J(0.33333) H5AA(0.33333) F8(0.5) F14(0.5) F15(0.5) F27(0.5) F34(0.5)
 F56(0.5)
6.a Ternary CH refined with riding coordinates:
 C014(H014), C015(H015), C016(H016), C019(H019), C01A(H01E), C01B(H01H),
 C01I(H01L), C01V(H1AA), C025(H025), C028(H028), C02G(H02P), C02K(H02T),
 C02P(H02Y), C13(H13), C23(H23)
6.b Secondary CH2 refined with riding coordinates:
 C00O(H00A,H00B), C00Q(H00C,H00D), C00T(H00E,H00F), C00W(H00G,H00H), C00X(H00I,
 H00J), C00Y(H00K,H00L), C013(H01A,H01B), C017(H01C,H01D), C01H(H01I,H01K),
 C01K(H01M,H01N), C01L(H01O,H01Q), C01M(H01S,H01T), C01N(H01V,H01W), C01O(H01X,
 H01Z), C01S(H01,H), C01T(H0AA,HA), C01W(H2AA,HB), C01X(H3AA,HC), C01Z(H4AA,HD),
  C022(H02A,H02D), C023(H02E,H02F), C027(H02G,H02J), C02A(H02K,H02L), C02F(H02N,
 H02O), C02J(H02Q,H02S), C02O(H02V,H02X), C02Y(H02Z,HE), C5(H5A,H5B), C10(H10A,
 H10B), C12(H12A,H12B)
6.c Aromatic/amide H refined with riding coordinates:
 C01U(H01U), C026(H026), C02H(H02H), C7(H7A), C7(H7B), C01J(H01J), C02M(H02M),
 C02W(H02W), C02C(H02C), C02B(H02B), C01R(H01R), C029(H029), C02U(H02U),
 C02I(H02I), C01P(H01P), C01F(H01F), C01G(H01G), C024(H024), C02R(H02R),
 C01Y(H01Y), N01J(H5AA)
6.d Fitted hexagon refined as free rotating group:
 C00S(C01U,C026,C02H,C7,C01J), C00U(C02M,C02W,C02C,C02B,C01R), C010(C029,C02U,
 C02I,C01P,C01F), C011(N00M,C01G,C024,C02R,C01Y)
;
_atom_sites_solution_hydrogens   geom
_atom_sites_solution_primary     dual
_atom_sites_solution_secondary   ?
loop_
_atom_site_label
_atom_site_type_symbol
_atom_site_fract_x
_atom_site_fract_y
_atom_site_fract_z
_atom_site_U_iso_or_equiv
_atom_site_adp_type
_atom_site_occupancy
_atom_site_site_symmetry_order
_atom_site_calc_flag
_atom_site_refinement_flags_posn
_atom_site_refinement_flags_adp
_atom_site_refinement_flags_occupancy
_atom_site_disorder_assembly
_atom_site_disorder_group
Ag01 Ag 0.666667 0.333333 0.62666(3) 0.0220(4) Uani 1 3 d S T P . .
Ag02 Ag 0.52501(7) 0.24377(7) 0.63438(2) 0.0311(3) Uani 1 1 d . . . . .
Ag03 Ag 0.61472(7) 0.36457(7) 0.65947(2) 0.0304(3) Uani 1 1 d . . . . .
Ag04 Ag 0.71885(8) 0.29210(7) 0.59528(2) 0.0310(3) Uani 1 1 d . . . . .
Ag05 Ag 0.58560(7) 0.39415(8) 0.61830(2) 0.0314(3) Uani 1 1 d . . . . .
Ag06 Ag 0.56414(8) 0.16407(8) 0.57444(2) 0.0374(4) Uani 1 1 d . . . . .
Ag07 Ag 0.48024(9) 0.09854(8) 0.65204(2) 0.0414(4) Uani 1 1 d . . . . .
Ag08 Ag 0.47256(9) 0.04159(9) 0.61186(2) 0.0437(4) Uani 1 1 d . . . . .
Ag09 Ag 0.666667 0.333333 0.54005(4) 0.0450(7) Uani 1 3 d S T P . .
Ag0A Ag 0.45788(8) 0.28800(8) 0.66658(3) 0.0434(4) Uani 1 1 d . . . . .
Ag0B Ag 0.58172(10) 0.01587(9) 0.66295(3) 0.0466(4) Uani 1 1 d . . . . .
Sb0C Sb 0.333333 -0.333333 0.58630(6) 0.1059(16) Uani 1 3 d S T P . .
S00D S 0.5470(3) 0.4099(3) 0.67512(7) 0.0327(10) Uani 1 1 d . . . . .
S00E S 0.6785(3) 0.2424(3) 0.56230(7) 0.0359(11) Uani 1 1 d . . . . .
S00F S 0.4233(3) 0.1687(3) 0.65594(8) 0.0377(11) Uani 1 1 d . . . . .
S00G S 0.4467(3) 0.0838(3) 0.58301(8) 0.0392(11) Uani 1 1 d . . . . .
S00H S 0.4797(3) -0.0101(3) 0.64177(8) 0.0407(12) Uani 1 1 d . . . . .
P00I P 0.666667 0.333333 0.50467(13) 0.039(2) Uani 1 3 d S T P C .
Sb00 Sb 0.2523(4) -0.0234(3) 0.72220(11) 0.134(3) Uani 0.5 1 d D U . . .
P00K P 0.6455(4) -0.0217(3) 0.68301(10) 0.0523(16) Uani 1 1 d . . . . .
C00L C 0.3974(14) -0.0893(13) 0.6485(5) 0.066(3) Uani 1 1 d . U . . .
C00N C 0.3441(16) 0.1320(18) 0.6401(6) 0.087(4) Uani 1 1 d . U . . .
C00O C 0.2956(16) 0.1572(18) 0.6466(6) 0.089(4) Uani 1 1 d . U . . .
H00A H 0.318003 0.208025 0.644626 0.107 Uiso 1 1 calc R . . . .
H00B H 0.284882 0.147220 0.660715 0.107 Uiso 1 1 calc R . . . .
C00P C 0.5703(13) 0.4304(13) 0.7013(3) 0.046(3) Uani 1 1 d . U . . .
C00Q C 0.5575(13) 0.4891(12) 0.7074(3) 0.044(3) Uani 1 1 d . U . . .
H00C H 0.507979 0.474552 0.705212 0.053 Uiso 1 1 calc R . . . .
H00D H 0.585955 0.530401 0.699102 0.053 Uiso 1 1 calc R . . . .
O00R O 0.4509(14) 0.3491(14) 0.6334(4) 0.101(4) Uani 1 1 d . U . . .
C00S C 0.6754(9) 0.4125(7) 0.4935(2) 0.058(4) Uani 1 1 d . U . . .
C01U C 0.7081(9) 0.4391(9) 0.4756(2) 0.063(4) Uani 1 1 d G U . C .
H01U H 0.726310 0.415385 0.468341 0.076 Uiso 1 1 calc R . . . .
C026 C 0.7140(9) 0.5004(9) 0.46843(19) 0.063(4) Uani 1 1 d G U . C .
H026 H 0.736387 0.518541 0.456210 0.075 Uiso 1 1 calc R . . . .
C02H C 0.6873(10) 0.5350(7) 0.4791(2) 0.065(4) Uani 1 1 d G U . C .
H02H H 0.691435 0.576905 0.474183 0.078 Uiso 1 1 calc R . . . .
C7 C 0.6547(9) 0.5084(9) 0.4970(2) 0.066(4) Uani 1 1 d G U . C .
H7A H 0.636407 0.532114 0.504287 0.080 Uiso 0.6667 1 calc R . . A 1
H7B H 0.636407 0.532114 0.504287 0.080 Uiso 0.3333 1 calc R . . B 2
C01J C 0.6487(9) 0.4471(9) 0.50420(19) 0.062(4) Uani 0.6667 1 d G U . C 1
H01J H 0.626329 0.428957 0.516419 0.074 Uiso 0.6667 1 calc R . . C 1
C00T C 0.3780(15) -0.0826(13) 0.6688(5) 0.070(3) Uani 1 1 d . U . . .
H00E H 0.370074 -0.042573 0.669652 0.084 Uiso 1 1 calc R . . . .
H00F H 0.415868 -0.074465 0.677924 0.084 Uiso 1 1 calc R . . . .
C00U C 0.5941(12) -0.0979(9) 0.6980(3) 0.087(4) Uani 1 1 d . U . . .
C02M C 0.5242(13) -0.1199(11) 0.7010(3) 0.090(4) Uani 1 1 d G U . . .
H02M H 0.504350 -0.094646 0.695447 0.108 Uiso 1 1 calc R . . . .
C02W C 0.4834(10) -0.1789(11) 0.7122(3) 0.091(4) Uani 1 1 d G U . . .
H02W H 0.435649 -0.193958 0.714261 0.110 Uiso 1 1 calc R . . . .
C02C C 0.5125(12) -0.2158(9) 0.7204(3) 0.089(4) Uani 1 1 d G U . . .
H02C H 0.484568 -0.256161 0.728028 0.107 Uiso 1 1 calc R . . . .
C02B C 0.5823(13) -0.1938(10) 0.7174(3) 0.089(4) Uani 1 1 d G U . . .
H02B H 0.602188 -0.219053 0.722981 0.107 Uiso 1 1 calc R . . . .
C01R C 0.6231(10) -0.1348(11) 0.7062(3) 0.087(4) Uani 1 1 d G U . . .
H01R H 0.670891 -0.119741 0.704167 0.104 Uiso 1 1 calc R . . . .
C00W C 0.4109(14) -0.1497(13) 0.6468(5) 0.069(3) Uani 1 1 d . U . . .
H00G H 0.450554 -0.141709 0.655255 0.082 Uiso 1 1 calc R . . . .
H00H H 0.422009 -0.154995 0.633078 0.082 Uiso 1 1 calc R . . . .
C00X C 0.2520(14) -0.1610(13) 0.6607(5) 0.069(3) Uani 1 1 d . U . . .
H00I H 0.208234 -0.202792 0.664714 0.083 Uiso 1 1 calc R . . . .
H00J H 0.245118 -0.120369 0.661273 0.083 Uiso 1 1 calc R . . . .
C00Y C 0.5292(13) 0.3650(13) 0.7138(3) 0.047(3) Uani 1 1 d . U . . .
H00K H 0.540926 0.329181 0.709973 0.056 Uiso 1 1 calc R . . . .
H00L H 0.478701 0.345849 0.711831 0.056 Uiso 1 1 calc R . . . .
O00Z O 0.4862(14) 0.3832(14) 0.6077(4) 0.101(4) Uani 1 1 d . U . . .
C010 C 0.7031(12) -0.0411(11) 0.6693(3) 0.085(4) Uani 1 1 d . U . . .
C029 C 0.7646(13) -0.0307(11) 0.6776(2) 0.092(4) Uani 1 1 d G U . . .
H029 H 0.777329 -0.011524 0.690450 0.111 Uiso 1 1 calc R . . . .
C02U C 0.8074(11) -0.0484(12) 0.6673(3) 0.096(5) Uani 1 1 d G U . . .
H02U H 0.849459 -0.041319 0.673045 0.115 Uiso 1 1 calc R . . . .
C02I C 0.7888(12) -0.0765(11) 0.6486(3) 0.094(4) Uani 1 1 d G U . . .
H02I H 0.818070 -0.088639 0.641507 0.113 Uiso 1 1 calc R . . . .
C01P C 0.7273(13) -0.0870(11) 0.6402(2) 0.095(5) Uani 1 1 d G U . . .
H01P H 0.714551 -0.106166 0.627373 0.114 Uiso 1 1 calc R . . . .
C01F C 0.6844(11) -0.0693(11) 0.6505(3) 0.091(4) Uani 1 1 d G U . . .
H01F H 0.642420 -0.076372 0.644778 0.110 Uiso 1 1 calc R . . . .
C011 C 0.7018(9) 0.0417(7) 0.7004(2) 0.081(4) Uani 1 1 d . U . . .
N00M N 0.7448(9) 0.1064(8) 0.69198(17) 0.050(5) Uani 1 1 d G . . . .
C01G C 0.7945(9) 0.1603(7) 0.7034(2) 0.080(4) Uani 1 1 d G U . . .
H01G H 0.823854 0.204444 0.697611 0.096 Uiso 1 1 calc R . . . .
C024 C 0.8011(10) 0.1496(8) 0.7232(2) 0.078(4) Uani 1 1 d G U . . .
H024 H 0.835063 0.186392 0.730930 0.094 Uiso 1 1 calc R . . . .
C02R C 0.7581(12) 0.0849(10) 0.73157(18) 0.081(4) Uani 1 1 d G U . . .
H02R H 0.762671 0.077595 0.745092 0.097 Uiso 1 1 calc R . . . .
C01Y C 0.7085(11) 0.0310(8) 0.7202(2) 0.083(4) Uani 1 1 d G U . . .
H01Y H 0.679068 -0.013152 0.725935 0.100 Uiso 1 1 calc R . . . .
N012 N 0.4312(15) 0.3619(17) 0.6189(5) 0.101(4) Uani 1 1 d D U . . .
C013 C 0.3401(14) -0.1037(13) 0.6343(5) 0.069(3) Uani 1 1 d . U . . .
H01A H 0.353323 -0.111122 0.620993 0.083 Uiso 1 1 calc R . . . .
H01B H 0.333009 -0.063177 0.633704 0.083 Uiso 1 1 calc R . . . .
C014 C 0.5758(12) 0.5085(13) 0.7290(3) 0.045(3) Uani 1 1 d . U . . .
H014 H 0.566274 0.546250 0.732985 0.054 Uiso 1 1 calc R . . . .
C015 C 0.8107(16) 0.1883(17) 0.5334(4) 0.068(3) Uani 1 1 d . U . . .
H015 H 0.858466 0.218368 0.527975 0.081 Uiso 1 1 calc R . . . .
C016 C 0.6688(13) 0.4746(12) 0.7265(3) 0.046(3) Uani 1 1 d . U . . .
H016 H 0.719158 0.491154 0.728736 0.056 Uiso 1 1 calc R . . . .
C017 C 0.6517(13) 0.5304(13) 0.7322(3) 0.049(3) Uani 1 1 d . U . . .
H01C H 0.663189 0.541957 0.746279 0.059 Uiso 1 1 calc R . . . .
H01D H 0.681022 0.572848 0.724498 0.059 Uiso 1 1 calc R . . . .
C018 C 0.7116(15) 0.1901(16) 0.5510(4) 0.064(3) Uani 1 1 d . U . . .
C019 C 0.5481(13) 0.3849(13) 0.7358(3) 0.049(3) Uani 1 1 d . U . . .
H019 H 0.520132 0.342869 0.744150 0.058 Uiso 1 1 calc R . . . .
C01A C 0.2709(15) -0.1698(13) 0.6408(5) 0.069(3) Uani 1 1 d . U . . .
H01E H 0.232777 -0.177322 0.631527 0.083 Uiso 1 1 calc R . . . .
C01B C 0.3417(15) -0.2175(14) 0.6538(5) 0.070(3) Uani 1 1 d . U . . .
H01H H 0.349912 -0.257810 0.653168 0.084 Uiso 1 1 calc R . . . .
C01D C 0.4218(18) 0.0116(14) 0.5654(4) 0.076(4) Uani 1 1 d . U . . .
C01H C 0.7120(15) 0.1390(16) 0.5669(4) 0.064(3) Uani 1 1 d . U . . .
H01I H 0.664475 0.108251 0.571902 0.077 Uiso 1 1 calc R . . . .
H01K H 0.742420 0.165365 0.577996 0.077 Uiso 1 1 calc R . . . .
C01I C 0.3110(15) -0.1502(14) 0.6743(5) 0.073(3) Uani 1 1 d . U . . .
H01L H 0.297977 -0.145284 0.688044 0.088 Uiso 1 1 calc R . . . .
C01K C 0.5318(13) 0.4411(13) 0.7418(3) 0.050(3) Uani 1 1 d . U . . .
H01M H 0.542820 0.452339 0.755827 0.061 Uiso 1 1 calc R . . . .
H01N H 0.481682 0.424009 0.739860 0.061 Uiso 1 1 calc R . . . .
C01L C 0.8101(15) 0.1387(16) 0.5488(4) 0.069(3) Uani 1 1 d . U . . .
H01O H 0.828748 0.110475 0.543044 0.082 Uiso 1 1 calc R . . . .
H01Q H 0.840646 0.165730 0.559856 0.082 Uiso 1 1 calc R . . . .
C01M C 0.4131(19) 0.0376(14) 0.5455(4) 0.079(4) Uani 1 1 d . U . . .
H01S H 0.457572 0.078179 0.541281 0.095 Uiso 1 1 calc R . . . .
H01T H 0.377679 0.052147 0.546334 0.095 Uiso 1 1 calc R . . . .
C01N C 0.7610(14) 0.1428(16) 0.5176(4) 0.065(3) Uani 1 1 d . U . . .
H01V H 0.777957 0.112789 0.512065 0.078 Uiso 1 1 calc R . . . .
H01W H 0.760793 0.172756 0.506840 0.078 Uiso 1 1 calc R . . . .
C01O C 0.2506(16) 0.1457(18) 0.6144(4) 0.094(4) Uani 1 1 d D U . . .
H01X H 0.210069 0.129975 0.605585 0.113 Uiso 1 1 calc R . . . .
H01Z H 0.275300 0.197066 0.614822 0.113 Uiso 1 1 calc R . . . .
C01S C 0.3498(18) -0.0498(14) 0.5706(5) 0.081(4) Uani 1 1 d . U . . .
H01 H 0.313804 -0.036348 0.568842 0.097 Uiso 1 1 calc R . . . .
H H 0.348905 -0.063751 0.584422 0.097 Uiso 1 1 calc R . . . .
C01T C 0.6508(12) 0.4594(13) 0.7045(3) 0.047(3) Uani 1 1 d . U . . .
H0AA H 0.663233 0.424781 0.699845 0.056 Uiso 1 1 calc R . . . .
HA H 0.677833 0.502509 0.696769 0.056 Uiso 1 1 calc R . . . .
C01V C 0.2259(16) 0.1188(14) 0.6341(5) 0.092(4) Uani 1 1 d D U . . .
H1AA H 0.192021 0.132875 0.638705 0.110 Uiso 1 1 calc R . . . .
C01W C 0.6233(12) 0.4099(13) 0.7389(3) 0.049(3) Uani 1 1 d . U . . .
H2AA H 0.633222 0.372525 0.735309 0.058 Uiso 1 1 calc R . . . .
HB H 0.634929 0.421046 0.752939 0.058 Uiso 1 1 calc R . . . .
C01X C 0.2857(15) -0.2295(13) 0.6387(5) 0.071(3) Uani 1 1 d . U . . .
H3AA H 0.302225 -0.230446 0.625282 0.085 Uiso 1 1 calc R . . . .
HC H 0.242993 -0.274456 0.641233 0.085 Uiso 1 1 calc R . . . .
C01Z C 0.6642(15) 0.1479(16) 0.5345(4) 0.066(3) Uani 1 1 d . U . . .
H4AA H 0.665549 0.179877 0.524136 0.080 Uiso 1 1 calc R . . . .
HD H 0.616020 0.121509 0.539471 0.080 Uiso 1 1 calc R . . . .
O021 O 0.3763(13) 0.3583(14) 0.6120(4) 0.101(4) Uani 1 1 d D U . . .
C022 C 0.7850(15) 0.2308(17) 0.5434(4) 0.069(3) Uani 1 1 d . U . . .
H02A H 0.787915 0.266366 0.534082 0.083 Uiso 1 1 calc R . . . .
H02D H 0.816287 0.255589 0.554555 0.083 Uiso 1 1 calc R . . . .
C023 C 0.3884(18) -0.1278(15) 0.5549(5) 0.082(4) Uani 1 1 d . U . . .
H02E H 0.374227 -0.165176 0.545046 0.098 Uiso 1 1 calc R . . . .
H02F H 0.394717 -0.145404 0.567622 0.098 Uiso 1 1 calc R . . . .
C025 C 0.3353(19) -0.1104(15) 0.5568(5) 0.081(4) Uani 1 1 d . U . . .
H025 H 0.292292 -0.152628 0.561458 0.097 Uiso 1 1 calc R . . . .
C027 C 0.3267(15) -0.2091(13) 0.6739(5) 0.073(3) Uani 1 1 d . U . . .
H02G H 0.367105 -0.197990 0.682395 0.088 Uiso 1 1 calc R . . . .
H02J H 0.286211 -0.252485 0.678755 0.088 Uiso 1 1 calc R . . . .
C028 C 0.3898(18) -0.0224(14) 0.5303(5) 0.080(4) Uani 1 1 d . U . . .
H028 H 0.382306 -0.006597 0.517299 0.096 Uiso 1 1 calc R . . . .
C02A C 0.4776(18) -0.0079(15) 0.5644(5) 0.081(4) Uani 1 1 d . U . . .
H02K H 0.483187 -0.024621 0.577359 0.098 Uiso 1 1 calc R . . . .
H02L H 0.522474 0.033075 0.560669 0.098 Uiso 1 1 calc R . . . .
C02F C 0.6900(16) 0.0517(17) 0.5402(4) 0.070(3) Uani 1 1 d . U . . .
H02N H 0.704562 0.020709 0.534002 0.085 Uiso 1 1 calc R . . . .
H02O H 0.643781 0.022076 0.546233 0.085 Uiso 1 1 calc R . . . .
C02G C 0.7413(15) 0.0935(16) 0.5561(4) 0.065(3) Uani 1 1 d . U . . .
H02P H 0.743039 0.060911 0.565852 0.078 Uiso 1 1 calc R . . . .
C02J C 0.4500(18) -0.0401(15) 0.5285(4) 0.081(4) Uani 1 1 d . U . . .
H02Q H 0.438563 -0.076336 0.518431 0.097 Uiso 1 1 calc R . . . .
H02S H 0.494259 0.001847 0.524854 0.097 Uiso 1 1 calc R . . . .
C02K C 0.4556(19) -0.0662(14) 0.5488(4) 0.081(4) Uani 1 1 d . U . . .
H02T H 0.491849 -0.080229 0.548256 0.097 Uiso 1 1 calc R . . . .
C02O C 0.3053(17) 0.0528(17) 0.6428(6) 0.091(4) Uani 1 1 d . U . . .
H02V H 0.287307 0.040337 0.656357 0.110 Uiso 1 1 calc R . . . .
H02X H 0.336646 0.034110 0.640183 0.110 Uiso 1 1 calc R . . . .
C02P C 0.6844(15) 0.0956(16) 0.5251(4) 0.068(3) Uani 1 1 d . U . . .
H02Y H 0.652071 0.067529 0.514305 0.081 Uiso 1 1 calc R . . . .
F02Q F 0.372(3) -0.255(3) 0.6010(6) 0.32(3) Uani 1 1 d . . . . .
F02S F 0.4151(16) -0.288(2) 0.5719(7) 0.25(2) Uani 1 1 d . . . . .
C02Y C 0.3677(17) 0.1513(19) 0.6194(6) 0.093(4) Uani 1 1 d . U . . .
H02Z H 0.394452 0.129089 0.615084 0.112 Uiso 1 1 calc R . . . .
HE H 0.397405 0.202334 0.618138 0.112 Uiso 1 1 calc R . . . .
C5 C 0.3203(18) -0.0913(14) 0.5368(4) 0.081(4) Uani 1 1 d . U . . .
H5A H 0.280884 -0.082588 0.537488 0.098 Uiso 1 1 calc R . . . .
H5B H 0.308774 -0.129266 0.527254 0.098 Uiso 1 1 calc R . . . .
C10 C 0.2674(16) 0.0482(14) 0.6075(5) 0.093(4) Uani 1 1 d D U . . .
H10A H 0.229059 0.025373 0.597941 0.112 Uiso 1 1 calc R . . . .
H10B H 0.303605 0.036531 0.603966 0.112 Uiso 1 1 calc R . . . .
C12 C 0.1964(15) 0.0443(14) 0.6360(5) 0.093(4) Uani 1 1 d D U . . .
H12A H 0.150297 0.020316 0.629515 0.112 Uiso 1 1 calc R . . . .
H12B H 0.189692 0.031452 0.650039 0.112 Uiso 1 1 calc R . . . .
C13 C 0.2413(15) 0.0216(18) 0.6271(4) 0.092(4) Uani 1 1 d D U . . .
H13 H 0.217436 -0.030334 0.627031 0.111 Uiso 1 1 calc R . . . .
C23 C 0.2968(15) 0.1232(14) 0.6065(6) 0.095(4) Uani 1 1 d D U . . .
H23 H 0.308787 0.139230 0.592553 0.114 Uiso 1 1 calc R . . . .
N01J N 0.6487(9) 0.4471(9) 0.50420(19) 0.062(4) Uani 0.3333 1 d . . . C 2
H5AA H 0.627976 0.430297 0.515518 0.074 Uiso 0.3333 1 calc R . . C 2
F8 F 0.3107(12) -0.0604(14) 0.7243(5) 0.145(12) Uani 0.5 1 d D U . . .
F14 F 0.3007(14) 0.0389(11) 0.7420(3) 0.137(8) Uani 0.5 1 d D U . . .
F15 F 0.2048(16) -0.0847(13) 0.7020(3) 0.162(14) Uani 0.5 1 d D U . . .
F27 F 0.3105(14) 0.0387(13) 0.7036(3) 0.142(12) Uani 0.5 1 d D U . . .
F34 F 0.1929(13) -0.0869(12) 0.7404(3) 0.163(13) Uani 0.5 1 d D U . . .
F56 F 0.1937(12) 0.0134(14) 0.7200(5) 0.155(13) Uani 0.5 1 d D U . . .

loop_
_atom_site_aniso_label
_atom_site_aniso_U_11
_atom_site_aniso_U_22
_atom_site_aniso_U_33
_atom_site_aniso_U_23
_atom_site_aniso_U_13
_atom_site_aniso_U_12
Ag01 0.0225(6) 0.0225(6) 0.0210(10) 0.000 0.000 0.0112(3)
Ag02 0.0243(7) 0.0304(7) 0.0341(7) -0.0001(6) 0.0031(6) 0.0104(6)
Ag03 0.0320(7) 0.0311(7) 0.0303(7) -0.0021(6) 0.0043(6) 0.0173(6)
Ag04 0.0335(7) 0.0284(7) 0.0295(7) -0.0013(6) 0.0034(6) 0.0143(6)
Ag05 0.0308(7) 0.0352(8) 0.0345(7) -0.0018(6) -0.0020(6) 0.0212(6)
Ag06 0.0394(8) 0.0296(7) 0.0389(8) -0.0067(6) -0.0008(6) 0.0139(7)
Ag07 0.0435(9) 0.0354(8) 0.0458(9) 0.0018(7) -0.0018(7) 0.0201(7)
Ag08 0.0382(9) 0.0396(9) 0.0418(9) 0.0015(7) 0.0043(7) 0.0108(7)
Ag09 0.0517(11) 0.0517(11) 0.0315(13) 0.000 0.000 0.0259(5)
Ag0A 0.0347(8) 0.0322(8) 0.0559(10) -0.0052(7) 0.0084(7) 0.0112(7)
Ag0B 0.0514(10) 0.0416(9) 0.0495(10) 0.0032(7) 0.0036(8) 0.0254(8)
Sb0C 0.127(3) 0.127(3) 0.064(2) 0.000 0.000 0.0635(13)
S00D 0.033(2) 0.040(3) 0.029(2) -0.0018(19) 0.0005(19) 0.022(2)
S00E 0.043(3) 0.029(2) 0.033(2) -0.0031(19) 0.002(2) 0.016(2)
S00F 0.028(2) 0.040(3) 0.041(3) 0.002(2) 0.007(2) 0.014(2)
S00G 0.047(3) 0.029(2) 0.041(3) -0.002(2) 0.004(2) 0.018(2)
S00H 0.035(3) 0.025(2) 0.052(3) 0.006(2) 0.000(2) 0.007(2)
P00I 0.043(3) 0.043(3) 0.030(4) 0.000 0.000 0.0217(16)
Sb00 0.125(5) 0.069(3) 0.166(6) 0.028(4) -0.019(4) 0.016(3)
P00K 0.075(5) 0.042(3) 0.052(4) 0.010(3) 0.011(3) 0.038(3)
C00L 0.054(6) 0.033(5) 0.101(8) 0.009(5) 0.018(6) 0.015(5)
C00N 0.055(7) 0.076(7) 0.127(10) -0.005(8) -0.025(7) 0.031(6)
C00O 0.058(7) 0.077(7) 0.129(10) -0.005(8) -0.025(7) 0.031(6)
C00P 0.057(5) 0.056(5) 0.039(5) -0.010(4) -0.006(4) 0.038(5)
C00Q 0.057(5) 0.054(5) 0.040(5) -0.011(4) -0.005(4) 0.042(5)
O00R 0.101(4) 0.101(4) 0.101(4) -0.0001(6) -0.0003(6) 0.051(2)
C00S 0.060(8) 0.064(8) 0.053(7) 0.007(6) 0.004(6) 0.034(7)
C01U 0.065(8) 0.067(8) 0.056(7) 0.009(6) 0.005(6) 0.032(7)
C026 0.063(8) 0.066(8) 0.057(7) 0.010(6) 0.004(6) 0.031(7)
C02H 0.065(8) 0.068(8) 0.057(7) 0.007(6) 0.002(6) 0.030(7)
C7 0.067(8) 0.068(8) 0.058(7) 0.007(6) 0.002(6) 0.030(7)
C01J 0.064(8) 0.067(8) 0.055(7) 0.007(6) 0.005(6) 0.033(7)
C00T 0.057(6) 0.038(5) 0.102(8) 0.009(5) 0.019(6) 0.014(5)
C00U 0.131(8) 0.065(6) 0.069(6) 0.005(5) 0.012(6) 0.052(6)
C02M 0.133(9) 0.066(6) 0.068(6) 0.004(6) 0.014(7) 0.048(7)
C02W 0.133(9) 0.068(7) 0.069(7) 0.003(6) 0.015(7) 0.047(7)
C02C 0.134(9) 0.065(7) 0.068(7) 0.006(6) 0.013(7) 0.049(7)
C02B 0.133(9) 0.066(7) 0.069(7) 0.005(6) 0.013(7) 0.050(7)
C01R 0.131(8) 0.065(6) 0.070(6) 0.006(5) 0.011(6) 0.052(6)
C00W 0.056(6) 0.037(5) 0.103(8) 0.008(5) 0.019(6) 0.015(5)
C00X 0.056(6) 0.037(5) 0.103(8) 0.008(5) 0.018(6) 0.014(5)
C00Y 0.058(5) 0.057(5) 0.040(5) -0.009(4) -0.008(4) 0.039(5)
O00Z 0.101(4) 0.101(4) 0.101(4) -0.0001(6) -0.0003(6) 0.051(2)
C010 0.130(8) 0.063(6) 0.074(6) 0.006(5) 0.012(6) 0.058(6)
C029 0.133(8) 0.068(6) 0.077(6) 0.006(5) 0.011(6) 0.051(6)
C02U 0.135(9) 0.071(7) 0.083(7) 0.006(6) 0.012(7) 0.052(7)
C02I 0.135(9) 0.068(7) 0.083(7) 0.005(6) 0.013(7) 0.053(7)
C01P 0.135(9) 0.068(7) 0.082(7) 0.002(6) 0.014(7) 0.051(7)
C01F 0.134(9) 0.066(6) 0.078(7) 0.001(6) 0.015(7) 0.053(7)
C011 0.126(8) 0.061(6) 0.067(6) 0.008(5) 0.009(6) 0.055(6)
N00M 0.068(13) 0.060(13) 0.038(10) -0.002(9) -0.009(9) 0.045(11)
C01G 0.122(9) 0.062(7) 0.064(7) 0.009(6) 0.006(7) 0.053(7)
C024 0.122(9) 0.060(7) 0.065(7) 0.009(6) 0.005(7) 0.055(7)
C02R 0.124(9) 0.061(7) 0.066(7) 0.008(6) 0.004(7) 0.053(7)
C01Y 0.128(8) 0.061(6) 0.068(6) 0.009(5) 0.007(6) 0.053(6)
N012 0.101(4) 0.101(4) 0.101(4) -0.0001(6) -0.0003(6) 0.051(2)
C013 0.056(6) 0.036(5) 0.103(8) 0.009(5) 0.017(6) 0.014(5)
C014 0.056(5) 0.056(5) 0.041(5) -0.010(4) -0.005(4) 0.041(5)
C015 0.067(6) 0.085(7) 0.066(6) -0.020(6) -0.001(5) 0.050(6)
C016 0.057(5) 0.057(5) 0.042(5) -0.011(4) -0.005(4) 0.041(5)
C017 0.059(5) 0.058(5) 0.040(5) -0.011(4) -0.006(4) 0.036(5)
C018 0.065(6) 0.083(7) 0.063(6) -0.020(5) -0.002(5) 0.051(6)
C019 0.058(5) 0.059(5) 0.041(5) -0.009(4) -0.008(4) 0.037(5)
C01A 0.056(6) 0.036(5) 0.103(8) 0.009(6) 0.017(6) 0.015(5)
C01B 0.058(6) 0.037(5) 0.104(8) 0.008(6) 0.018(6) 0.015(5)
C01D 0.097(9) 0.042(6) 0.071(7) -0.019(5) -0.017(7) 0.021(6)
C01H 0.067(6) 0.082(7) 0.064(6) -0.020(5) -0.002(5) 0.053(6)
C01I 0.058(6) 0.041(5) 0.103(8) 0.008(6) 0.019(6) 0.011(5)
C01K 0.059(5) 0.059(5) 0.041(5) -0.012(4) -0.004(4) 0.036(5)
C01L 0.068(6) 0.086(7) 0.067(6) -0.020(6) -0.001(5) 0.050(6)
C01M 0.101(9) 0.043(6) 0.072(7) -0.020(5) -0.016(7) 0.019(6)
C01N 0.066(6) 0.084(7) 0.065(6) -0.022(6) 0.002(5) 0.052(6)
C01O 0.060(7) 0.080(8) 0.130(10) -0.004(8) -0.027(7) 0.026(6)
C01S 0.101(9) 0.044(6) 0.073(7) -0.019(5) -0.016(7) 0.018(6)
C01T 0.057(5) 0.057(5) 0.041(5) -0.011(4) -0.003(4) 0.040(5)
C01V 0.059(7) 0.079(8) 0.129(10) -0.005(8) -0.026(7) 0.029(6)
C01W 0.058(5) 0.059(5) 0.042(5) -0.009(4) -0.007(4) 0.039(5)
C01X 0.058(6) 0.037(5) 0.104(8) 0.007(6) 0.018(6) 0.013(5)
C01Z 0.067(6) 0.084(7) 0.064(6) -0.021(6) -0.001(5) 0.049(6)
O021 0.101(4) 0.101(4) 0.101(4) -0.0001(6) -0.0003(6) 0.051(2)
C022 0.068(6) 0.086(7) 0.065(6) -0.021(6) -0.001(5) 0.047(6)
C023 0.102(9) 0.045(6) 0.074(7) -0.019(5) -0.017(7) 0.017(6)
C025 0.101(9) 0.044(6) 0.073(7) -0.019(5) -0.017(7) 0.017(6)
C027 0.059(6) 0.039(5) 0.104(8) 0.011(6) 0.017(6) 0.011(5)
C028 0.101(9) 0.044(6) 0.073(7) -0.021(5) -0.017(7) 0.019(6)
C02A 0.101(9) 0.046(6) 0.074(7) -0.020(5) -0.016(7) 0.019(6)
C02F 0.070(6) 0.086(7) 0.067(6) -0.020(6) 0.000(5) 0.048(6)
C02G 0.067(6) 0.082(7) 0.066(6) -0.019(6) -0.002(5) 0.053(6)
C02J 0.102(9) 0.044(6) 0.074(7) -0.022(5) -0.014(7) 0.019(6)
C02K 0.101(9) 0.045(6) 0.075(7) -0.020(5) -0.016(7) 0.019(6)
C02O 0.059(7) 0.078(7) 0.129(10) -0.005(8) -0.027(7) 0.029(6)
C02P 0.068(6) 0.084(7) 0.066(6) -0.022(6) 0.000(5) 0.049(6)
F02Q 0.34(7) 0.40(7) 0.24(4) -0.22(4) -0.05(5) 0.19(7)
F02S 0.13(2) 0.24(4) 0.41(6) 0.09(4) 0.16(3) 0.11(3)
C02Y 0.059(7) 0.080(8) 0.129(10) -0.005(8) -0.026(7) 0.025(6)
C5 0.101(9) 0.044(6) 0.074(7) -0.020(5) -0.018(7) 0.018(6)
C10 0.059(7) 0.080(8) 0.130(10) -0.007(8) -0.024(7) 0.028(6)
C12 0.058(7) 0.080(8) 0.130(10) -0.004(8) -0.026(7) 0.026(6)
C13 0.060(7) 0.078(8) 0.130(10) -0.003(8) -0.026(7) 0.028(6)
C23 0.061(7) 0.080(8) 0.129(10) -0.005(8) -0.026(7) 0.024(6)
N01J 0.064(8) 0.067(8) 0.055(7) 0.007(6) 0.005(6) 0.033(7)
F8 0.143(19) 0.073(16) 0.180(19) 0.011(17) -0.022(18) 0.024(16)
F14 0.127(11) 0.075(10) 0.171(12) 0.021(10) -0.017(11) 0.022(10)
F15 0.139(19) 0.106(18) 0.168(19) 0.025(18) -0.028(18) 0.007(17)
F27 0.136(19) 0.096(17) 0.152(19) 0.037(17) -0.010(18) 0.027(16)
F34 0.150(19) 0.086(17) 0.19(2) 0.026(18) -0.017(19) 0.010(17)
F56 0.126(19) 0.092(17) 0.19(2) 0.026(18) -0.018(18) 0.013(17)

_geom_special_details            
;
 All esds (except the esd in the dihedral angle between two l.s. planes)
 are estimated using the full covariance matrix.  The cell esds are taken
 into account individually in the estimation of esds in distances, angles
 and torsion angles; correlations between esds in cell parameters are only
 used when they are defined by crystal symmetry.  An approximate (isotropic)
 treatment of cell esds is used for estimating esds involving l.s. planes.
;
loop_
_geom_bond_atom_site_label_1
_geom_bond_atom_site_label_2
_geom_bond_distance
_geom_bond_site_symmetry_2
_geom_bond_publ_flag
Ag01 Ag02 2.8076(15) 2_655 ?
Ag01 Ag02 2.8076(15) 3_665 ?
Ag01 Ag02 2.8076(15) . ?
Ag01 Ag03 2.759(2) 2_655 ?
Ag01 Ag03 2.759(2) . ?
Ag01 Ag03 2.759(2) 3_665 ?
Ag01 Ag04 2.796(2) 3_665 ?
Ag01 Ag04 2.796(2) 2_655 ?
Ag01 Ag04 2.796(2) . ?
Ag01 Ag05 2.7986(15) 2_655 ?
Ag01 Ag05 2.7986(15) . ?
Ag01 Ag05 2.7986(15) 3_665 ?
Ag02 Ag03 2.935(2) 2_655 ?
Ag02 Ag03 2.958(2) . ?
Ag02 Ag04 2.836(2) 3_665 ?
Ag02 Ag05 3.111(2) . ?
Ag02 Ag05 2.805(2) 2_655 ?
Ag02 Ag07 3.106(2) . ?
Ag02 Ag0A 3.077(2) . ?
Ag02 S00F 2.505(5) . ?
Ag03 Ag02 2.936(2) 3_665 ?
Ag03 Ag03 2.801(2) 2_655 ?
Ag03 Ag03 2.801(2) 3_665 ?
Ag03 Ag05 3.024(2) . ?
Ag03 Ag0A 3.058(2) . ?
Ag03 S00D 2.434(5) . ?
Ag04 Ag02 2.836(2) 2_655 ?
Ag04 Ag04 3.121(3) 3_665 ?
Ag04 Ag04 3.121(3) 2_655 ?
Ag04 Ag05 2.899(2) 3_665 ?
Ag04 Ag05 2.855(2) 2_655 ?
Ag04 Ag06 2.881(2) 2_655 ?
Ag04 S00E 2.467(5) . ?
Ag05 Ag02 2.805(2) 3_665 ?
Ag05 Ag04 2.855(2) 3_665 ?
Ag05 Ag04 2.899(2) 2_655 ?
Ag05 Ag06 3.097(2) 3_665 ?
Ag05 Ag08 3.193(2) 3_665 ?
Ag05 O00Z 2.22(3) . ?
Ag06 Ag04 2.881(2) 3_665 ?
Ag06 Ag05 3.097(2) 2_655 ?
Ag06 S00E 2.398(5) . ?
Ag06 S00G 2.383(6) . ?
Ag07 Ag08 2.985(2) . ?
Ag07 S00D 2.660(5) 2_655 ?
Ag07 S00F 2.464(6) . ?
Ag07 S00H 2.508(6) . ?
Ag08 Ag05 3.193(2) 2_655 ?
Ag08 S00G 2.370(6) . ?
Ag08 S00H 2.383(6) . ?
Ag09 S00E 2.642(5) 2_655 ?
Ag09 S00E 2.642(5) 3_665 ?
Ag09 S00E 2.642(5) . ?
Ag09 P00I 2.411(9) . ?
Ag0A Ag0B 3.201(3) 3_665 ?
Ag0A S00D 2.497(5) . ?
Ag0A S00F 2.472(6) . ?
Ag0B Ag0A 3.201(3) 2_655 ?
Ag0B S00D 2.736(5) 2_655 ?
Ag0B S00H 2.499(6) . ?
Ag0B P00K 2.399(7) . ?
Sb0C F02Q 1.81(4) . ?
Sb0C F02Q 1.81(4) 2_545 ?
Sb0C F02Q 1.81(4) 3_655 ?
Sb0C F02S 1.86(3) 3_655 ?
Sb0C F02S 1.86(3) . ?
Sb0C F02S 1.86(3) 2_545 ?
S00D Ag07 2.660(5) 3_665 ?
S00D Ag0B 2.736(5) 3_665 ?
S00D C00P 1.85(2) . ?
S00E C018 1.83(3) . ?
S00F C00N 1.87(3) . ?
S00G C01D 1.85(3) . ?
S00H C00L 1.85(3) . ?
P00I C00S 1.835(12) . ?
P00I C00S 1.835(12) 3_665 ?
P00I C00S 1.835(12) 2_655 ?
Sb00 F8 1.856(9) . ?
Sb00 F14 1.845(9) . ?
Sb00 F14 2.49(3) 5_556 ?
Sb00 F15 1.849(9) . ?
Sb00 F27 1.844(9) . ?
Sb00 F34 1.846(9) . ?
Sb00 F56 1.857(9) . ?
P00K C00U 1.812(16) . ?
P00K C010 1.805(18) . ?
P00K C011 1.787(15) . ?
C00L C00T 1.47(4) . ?
C00L C00W 1.52(4) . ?
C00L C013 1.50(4) . ?
C00N C00O 1.51(5) . ?
C00N C02O 1.54(5) . ?
C00N C02Y 1.49(5) . ?
C00O C01V 1.59(4) . ?
C00P C00Q 1.53(3) . ?
C00P C00Y 1.53(3) . ?
C00P C01T 1.58(3) . ?
C00Q C014 1.53(3) . ?
O00R N012 1.17(3) . ?
C00S C01U 1.3900 . ?
C00S C01J 1.3900 . ?
C00S N01J 1.3900 . ?
C01U C026 1.3900 . ?
C026 C02H 1.3900 . ?
C02H C7 1.3900 . ?
C7 C01J 1.3900 . ?
C7 N01J 1.3900 . ?
C00T C01I 1.54(3) . ?
C00U C02M 1.3900 . ?
C00U C01R 1.3900 . ?
C02M C02W 1.3900 . ?
C02W C02C 1.3900 . ?
C02C C02B 1.3900 . ?
C02B C01R 1.3900 . ?
C00W C01B 1.60(3) . ?
C00X C01A 1.46(4) . ?
C00X C01I 1.52(4) . ?
C00Y C019 1.56(3) . ?
O00Z N012 1.31(4) . ?
C010 C029 1.3900 . ?
C010 C01F 1.3900 . ?
C029 C02U 1.3900 . ?
C02U C02I 1.3900 . ?
C02I C01P 1.3900 . ?
C01P C01F 1.3900 . ?
C011 N00M 1.3900 . ?
C011 C01Y 1.3900 . ?
N00M Ag0A 2.559(13) 2_655 ?
N00M C01G 1.3900 . ?
C01G C024 1.3900 . ?
C024 C02R 1.3900 . ?
C02R C01Y 1.3900 . ?
N012 O021 1.273(10) . ?
C013 C01A 1.57(3) . ?
C014 C017 1.52(3) . ?
C014 C01K 1.58(3) . ?
C015 C01L 1.52(4) . ?
C015 C01N 1.51(4) . ?
C015 C022 1.49(3) . ?
C016 C017 1.52(3) . ?
C016 C01T 1.54(3) . ?
C016 C01W 1.53(3) . ?
C018 C01H 1.57(4) . ?
C018 C01Z 1.51(4) . ?
C018 C022 1.51(4) . ?
C019 C01K 1.52(3) . ?
C019 C01W 1.49(3) . ?
C01A C01X 1.53(4) . ?
C01B C01X 1.53(4) . ?
C01B C027 1.45(4) . ?
C01D C01M 1.53(4) . ?
C01D C01S 1.54(4) . ?
C01D C02A 1.50(5) . ?
C01H C02G 1.63(3) . ?
C01I C027 1.52(4) . ?
C01L C02G 1.43(4) . ?
C01M C028 1.56(4) . ?
C01N C02P 1.57(4) . ?
C01O C01V 1.458(10) . ?
C01O C23 1.452(10) . ?
C01S C025 1.54(4) . ?
C01V C12 1.449(10) . ?
C01Z C02P 1.58(3) . ?
C023 C025 1.42(5) . ?
C023 C02K 1.49(4) . ?
C025 C5 1.51(4) . ?
C028 C02J 1.58(5) . ?
C028 C5 1.60(4) . ?
C02A C02K 1.55(4) . ?
C02F C02G 1.51(4) . ?
C02F C02P 1.47(4) . ?
C02J C02K 1.53(4) . ?
C02O C13 1.63(4) . ?
C02Y C23 1.63(4) . ?
C10 C13 1.454(10) . ?
C10 C23 1.458(10) . ?
C12 C13 1.458(10) . ?
F14 Sb00 2.49(3) 5_556 ?

loop_
_geom_angle_atom_site_label_1
_geom_angle_atom_site_label_2
_geom_angle_atom_site_label_3
_geom_angle
_geom_angle_site_symmetry_1
_geom_angle_site_symmetry_3
_geom_angle_publ_flag
Ag02 Ag01 Ag02 116.58(3) 2_655 3_665 ?
Ag02 Ag01 Ag02 116.58(3) 2_655 . ?
Ag02 Ag01 Ag02 116.58(3) . 3_665 ?
Ag03 Ag01 Ag02 63.64(5) 2_655 . ?
Ag03 Ag01 Ag02 64.21(5) 3_665 3_665 ?
Ag03 Ag01 Ag02 63.65(5) 3_665 2_655 ?
Ag03 Ag01 Ag02 64.21(5) 2_655 2_655 ?
Ag03 Ag01 Ag02 115.11(8) . 2_655 ?
Ag03 Ag01 Ag02 64.20(5) . . ?
Ag03 Ag01 Ag02 115.10(8) 3_665 . ?
Ag03 Ag01 Ag02 115.10(8) 2_655 3_665 ?
Ag03 Ag01 Ag02 63.65(5) . 3_665 ?
Ag03 Ag01 Ag03 61.02(7) 2_655 3_665 ?
Ag03 Ag01 Ag03 61.02(7) 2_655 . ?
Ag03 Ag01 Ag03 61.02(6) 3_665 . ?
Ag03 Ag01 Ag04 113.98(4) 3_665 2_655 ?
Ag03 Ag01 Ag04 175.01(6) . . ?
Ag03 Ag01 Ag04 113.99(4) 2_655 . ?
Ag03 Ag01 Ag04 117.11(4) . 2_655 ?
Ag03 Ag01 Ag04 175.00(6) 3_665 3_665 ?
Ag03 Ag01 Ag04 117.11(4) 3_665 . ?
Ag03 Ag01 Ag04 113.98(4) . 3_665 ?
Ag03 Ag01 Ag04 175.00(6) 2_655 2_655 ?
Ag03 Ag01 Ag04 117.11(4) 2_655 3_665 ?
Ag03 Ag01 Ag05 114.92(6) 3_665 . ?
Ag03 Ag01 Ag05 118.78(6) 3_665 2_655 ?
Ag03 Ag01 Ag05 65.92(5) 3_665 3_665 ?
Ag03 Ag01 Ag05 65.92(5) . . ?
Ag03 Ag01 Ag05 118.78(6) 2_655 . ?
Ag03 Ag01 Ag05 114.92(6) . 2_655 ?
Ag03 Ag01 Ag05 118.78(6) . 3_665 ?
Ag03 Ag01 Ag05 65.92(5) 2_655 2_655 ?
Ag03 Ag01 Ag05 114.92(6) 2_655 3_665 ?
Ag04 Ag01 Ag02 114.37(6) . . ?
Ag04 Ag01 Ag02 114.36(6) 3_665 3_665 ?
Ag04 Ag01 Ag02 114.36(6) 2_655 2_655 ?
Ag04 Ag01 Ag02 60.81(5) . 2_655 ?
Ag04 Ag01 Ag02 60.80(5) 2_655 3_665 ?
Ag04 Ag01 Ag02 120.30(6) 3_665 2_655 ?
Ag04 Ag01 Ag02 120.30(6) . 3_665 ?
Ag04 Ag01 Ag02 60.81(5) 3_665 . ?
Ag04 Ag01 Ag02 120.30(6) 2_655 . ?
Ag04 Ag01 Ag04 67.85(7) 2_655 . ?
Ag04 Ag01 Ag04 67.85(7) 3_665 2_655 ?
Ag04 Ag01 Ag04 67.85(7) 3_665 . ?
Ag04 Ag01 Ag05 118.38(8) 2_655 2_655 ?
Ag04 Ag01 Ag05 62.41(5) 2_655 . ?
Ag04 Ag01 Ag05 61.37(5) 3_665 . ?
Ag04 Ag01 Ag05 61.37(5) . 2_655 ?
Ag04 Ag01 Ag05 62.41(5) 3_665 2_655 ?
Ag04 Ag01 Ag05 62.41(5) . 3_665 ?
Ag04 Ag01 Ag05 118.37(8) . . ?
Ag04 Ag01 Ag05 61.37(5) 2_655 3_665 ?
Ag04 Ag01 Ag05 118.38(8) 3_665 3_665 ?
Ag05 Ag01 Ag02 60.05(4) 3_665 2_655 ?
Ag05 Ag01 Ag02 60.05(4) . 3_665 ?
Ag05 Ag01 Ag02 175.99(5) 3_665 . ?
Ag05 Ag01 Ag02 67.42(4) 3_665 3_665 ?
Ag05 Ag01 Ag02 175.99(5) 2_655 3_665 ?
Ag05 Ag01 Ag02 67.42(4) . . ?
Ag05 Ag01 Ag02 67.42(4) 2_655 2_655 ?
Ag05 Ag01 Ag02 175.99(5) . 2_655 ?
Ag05 Ag01 Ag02 60.05(4) 2_655 . ?
Ag05 Ag01 Ag05 115.96(3) 2_655 . ?
Ag05 Ag01 Ag05 115.97(3) 3_665 . ?
Ag05 Ag01 Ag05 115.97(3) 2_655 3_665 ?
Ag01 Ag02 Ag03 57.37(5) . 2_655 ?
Ag01 Ag02 Ag03 57.10(5) . . ?
Ag01 Ag02 Ag04 59.39(6) . 3_665 ?
Ag01 Ag02 Ag05 56.15(4) . . ?
Ag01 Ag02 Ag07 118.19(6) . . ?
Ag01 Ag02 Ag0A 117.25(6) . . ?
Ag03 Ag02 Ag03 56.76(6) 2_655 . ?
Ag03 Ag02 Ag05 104.52(6) 2_655 . ?
Ag03 Ag02 Ag05 59.70(5) . . ?
Ag03 Ag02 Ag07 116.08(6) . . ?
Ag03 Ag02 Ag07 69.53(5) 2_655 . ?
Ag03 Ag02 Ag0A 95.54(6) 2_655 . ?
Ag03 Ag02 Ag0A 60.83(5) . . ?
Ag04 Ag02 Ag03 107.00(6) 3_665 . ?
Ag04 Ag02 Ag03 110.39(6) 3_665 2_655 ?
Ag04 Ag02 Ag05 57.15(5) 3_665 . ?
Ag04 Ag02 Ag07 123.10(6) 3_665 . ?
Ag04 Ag02 Ag0A 138.47(7) 3_665 . ?
Ag05 Ag02 Ag01 59.82(4) 2_655 . ?
Ag05 Ag02 Ag03 63.52(5) 2_655 2_655 ?
Ag05 Ag02 Ag03 108.73(6) 2_655 . ?
Ag05 Ag02 Ag04 61.84(5) 2_655 3_665 ?
Ag05 Ag02 Ag05 106.55(7) 2_655 . ?
Ag05 Ag02 Ag07 70.08(5) 2_655 . ?
Ag05 Ag02 Ag0A 157.52(7) 2_655 . ?
Ag07 Ag02 Ag05 173.94(7) . . ?
Ag0A Ag02 Ag05 85.78(5) . . ?
Ag0A Ag02 Ag07 95.81(6) . . ?
S00F Ag02 Ag01 154.17(14) . . ?
S00F Ag02 Ag03 103.88(14) . . ?
S00F Ag02 Ag03 98.32(14) . 2_655 ?
S00F Ag02 Ag04 145.96(14) . 3_665 ?
S00F Ag02 Ag05 133.12(14) . . ?
S00F Ag02 Ag05 120.28(14) . 2_655 ?
S00F Ag02 Ag07 50.73(13) . . ?
S00F Ag02 Ag0A 51.32(13) . . ?
Ag01 Ag03 Ag02 58.70(4) . . ?
Ag01 Ag03 Ag02 58.98(4) . 3_665 ?
Ag01 Ag03 Ag03 59.49(3) . 2_655 ?
Ag01 Ag03 Ag03 59.49(3) . 3_665 ?
Ag01 Ag03 Ag05 57.67(5) . . ?
Ag01 Ag03 Ag0A 119.49(6) . . ?
Ag02 Ag03 Ag02 108.29(7) 3_665 . ?
Ag02 Ag03 Ag05 62.67(5) . . ?
Ag02 Ag03 Ag05 56.14(5) 3_665 . ?
Ag02 Ag03 Ag0A 139.44(7) 3_665 . ?
Ag02 Ag03 Ag0A 61.51(5) . . ?
Ag03 Ag03 Ag02 109.25(5) 3_665 . ?
Ag03 Ag03 Ag02 61.21(6) 2_655 . ?
Ag03 Ag03 Ag02 62.04(6) 3_665 3_665 ?
Ag03 Ag03 Ag02 109.91(5) 2_655 3_665 ?
Ag03 Ag03 Ag03 59.999(1) 2_655 3_665 ?
Ag03 Ag03 Ag05 107.02(4) 3_665 . ?
Ag03 Ag03 Ag05 110.33(4) 2_655 . ?
Ag03 Ag03 Ag0A 98.84(8) 2_655 . ?
Ag03 Ag03 Ag0A 157.15(7) 3_665 . ?
Ag05 Ag03 Ag0A 87.68(6) . . ?
S00D Ag03 Ag01 151.84(13) . . ?
S00D Ag03 Ag02 110.67(13) . . ?
S00D Ag03 Ag02 107.50(13) . 3_665 ?
S00D Ag03 Ag03 139.93(13) . 3_665 ?
S00D Ag03 Ag03 142.30(14) . 2_655 ?
S00D Ag03 Ag05 94.17(12) . . ?
S00D Ag03 Ag0A 52.60(13) . . ?
Ag01 Ag04 Ag02 59.79(5) . 2_655 ?
Ag01 Ag04 Ag04 56.07(3) . 3_665 ?
Ag01 Ag04 Ag04 56.07(3) . 2_655 ?
Ag01 Ag04 Ag05 58.83(4) . 3_665 ?
Ag01 Ag04 Ag05 59.35(4) . 2_655 ?
Ag01 Ag04 Ag06 116.98(6) . 2_655 ?
Ag02 Ag04 Ag04 104.37(5) 2_655 2_655 ?
Ag02 Ag04 Ag04 109.25(4) 2_655 3_665 ?
Ag02 Ag04 Ag05 58.55(5) 2_655 3_665 ?
Ag02 Ag04 Ag05 66.28(5) 2_655 2_655 ?
Ag02 Ag04 Ag06 110.65(6) 2_655 2_655 ?
Ag04 Ag04 Ag04 60.000(1) 2_655 3_665 ?
Ag05 Ag04 Ag04 57.82(6) 2_655 3_665 ?
Ag05 Ag04 Ag04 106.94(5) 2_655 2_655 ?
Ag05 Ag04 Ag04 56.48(5) 3_665 2_655 ?
Ag05 Ag04 Ag04 105.85(5) 3_665 3_665 ?
Ag05 Ag04 Ag05 111.13(7) 2_655 3_665 ?
Ag05 Ag04 Ag06 175.93(7) 2_655 2_655 ?
Ag06 Ag04 Ag04 70.88(6) 2_655 2_655 ?
Ag06 Ag04 Ag04 122.30(5) 2_655 3_665 ?
Ag06 Ag04 Ag05 64.81(5) 2_655 3_665 ?
S00E Ag04 Ag01 136.54(14) . . ?
S00E Ag04 Ag02 150.91(13) . 2_655 ?
S00E Ag04 Ag04 80.47(13) . 3_665 ?
S00E Ag04 Ag04 104.14(12) . 2_655 ?
S00E Ag04 Ag05 99.74(13) . 2_655 ?
S00E Ag04 Ag05 146.98(13) . 3_665 ?
S00E Ag04 Ag06 84.20(13) . 2_655 ?
Ag01 Ag05 Ag02 60.14(4) . 3_665 ?
Ag01 Ag05 Ag02 56.43(4) . . ?
Ag01 Ag05 Ag03 56.41(6) . . ?
Ag01 Ag05 Ag04 58.75(5) . 2_655 ?
Ag01 Ag05 Ag04 59.27(5) . 3_665 ?
Ag01 Ag05 Ag06 110.26(7) . 3_665 ?
Ag01 Ag05 Ag08 151.25(6) . 3_665 ?
Ag02 Ag05 Ag02 107.57(7) 3_665 . ?
Ag02 Ag05 Ag03 60.34(5) 3_665 . ?
Ag02 Ag05 Ag04 112.61(6) 3_665 3_665 ?
Ag02 Ag05 Ag04 59.60(5) 3_665 2_655 ?
Ag02 Ag05 Ag06 105.50(6) 3_665 3_665 ?
Ag02 Ag05 Ag08 91.92(6) 3_665 3_665 ?
Ag02 Ag05 Ag08 148.89(7) . 3_665 ?
Ag03 Ag05 Ag02 57.64(5) . . ?
Ag03 Ag05 Ag06 163.48(7) . 3_665 ?
Ag03 Ag05 Ag08 117.75(6) . 3_665 ?
Ag04 Ag05 Ag02 107.88(6) 2_655 . ?
Ag04 Ag05 Ag02 56.56(5) 3_665 . ?
Ag04 Ag05 Ag03 104.78(6) 3_665 . ?
Ag04 Ag05 Ag03 106.28(6) 2_655 . ?
Ag04 Ag05 Ag04 65.70(7) 3_665 2_655 ?
Ag04 Ag05 Ag06 57.32(5) 2_655 3_665 ?
Ag04 Ag05 Ag06 71.56(5) 3_665 3_665 ?
Ag04 Ag05 Ag08 137.36(6) 3_665 3_665 ?
Ag04 Ag05 Ag08 102.85(6) 2_655 3_665 ?
Ag06 Ag05 Ag02 125.85(6) 3_665 . ?
Ag06 Ag05 Ag08 68.41(5) 3_665 3_665 ?
O00Z Ag05 Ag01 149.2(7) . . ?
O00Z Ag05 Ag02 150.6(7) . 3_665 ?
O00Z Ag05 Ag02 97.1(7) . . ?
O00Z Ag05 Ag03 126.0(7) . . ?
O00Z Ag05 Ag04 94.1(7) . 3_665 ?
O00Z Ag05 Ag04 127.5(7) . 2_655 ?
O00Z Ag05 Ag06 70.5(7) . 3_665 ?
O00Z Ag05 Ag08 59.1(7) . 3_665 ?
Ag04 Ag06 Ag05 57.87(5) 3_665 2_655 ?
S00E Ag06 Ag04 86.80(13) . 3_665 ?
S00E Ag06 Ag05 94.93(13) . 2_655 ?
S00G Ag06 Ag04 96.39(13) . 3_665 ?
S00G Ag06 Ag05 91.10(14) . 2_655 ?
S00G Ag06 S00E 173.98(19) . . ?
Ag08 Ag07 Ag02 90.34(6) . . ?
S00D Ag07 Ag02 97.36(12) 2_655 . ?
S00D Ag07 Ag08 121.84(12) 2_655 . ?
S00F Ag07 Ag02 51.92(12) . . ?
S00F Ag07 Ag08 115.36(14) . . ?
S00F Ag07 S00D 114.26(18) . 2_655 ?
S00F Ag07 S00H 151.92(19) . . ?
S00H Ag07 Ag02 137.48(14) . . ?
S00H Ag07 Ag08 50.51(13) . . ?
S00H Ag07 S00D 92.14(17) . 2_655 ?
Ag07 Ag08 Ag05 66.74(5) . 2_655 ?
S00G Ag08 Ag05 89.04(14) . 2_655 ?
S00G Ag08 Ag07 124.51(14) . . ?
S00G Ag08 S00H 171.1(2) . . ?
S00H Ag08 Ag05 97.72(14) . 2_655 ?
S00H Ag08 Ag07 54.31(14) . . ?
S00E Ag09 S00E 90.39(16) 3_665 . ?
S00E Ag09 S00E 90.39(16) 2_655 . ?
S00E Ag09 S00E 90.39(16) 2_655 3_665 ?
P00I Ag09 S00E 124.99(12) . 2_655 ?
P00I Ag09 S00E 124.99(12) . 3_665 ?
P00I Ag09 S00E 124.99(12) . . ?
Ag02 Ag0A Ag0B 124.00(7) . 3_665 ?
Ag03 Ag0A Ag02 57.66(5) . . ?
Ag03 Ag0A Ag0B 98.15(6) . 3_665 ?
S00D Ag0A Ag02 105.31(12) . . ?
S00D Ag0A Ag03 50.77(11) . . ?
S00D Ag0A Ag0B 55.75(12) . 3_665 ?
S00D Ag0A N00M 104(2) . 3_665 ?
S00F Ag0A Ag02 52.30(12) . . ?
S00F Ag0A Ag03 101.94(13) . . ?
S00F Ag0A Ag0B 147.59(15) . 3_665 ?
S00F Ag0A S00D 152.17(18) . . ?
S00F Ag0A N00M 97(3) . 3_665 ?
N00M Ag0A Ag0B 79(3) 3_665 3_665 ?
S00D Ag0B Ag0A 48.96(11) 2_655 2_655 ?
S00H Ag0B Ag0A 121.49(13) . 2_655 ?
S00H Ag0B S00D 90.55(17) . 2_655 ?
P00K Ag0B Ag0A 87.28(18) . 2_655 ?
P00K Ag0B S00D 114.2(2) . 2_655 ?
P00K Ag0B S00H 150.9(2) . . ?
F02Q Sb0C F02Q 92(2) 2_545 3_655 ?
F02Q Sb0C F02Q 92(2) . 2_545 ?
F02Q Sb0C F02Q 92(2) . 3_655 ?
F02Q Sb0C F02S 85(2) 2_545 2_545 ?
F02Q Sb0C F02S 88(2) . 2_545 ?
F02Q Sb0C F02S 88(2) 2_545 3_655 ?
F02Q Sb0C F02S 177(3) . 3_655 ?
F02Q Sb0C F02S 177(3) 3_655 2_545 ?
F02Q Sb0C F02S 177(3) 2_545 . ?
F02Q Sb0C F02S 85(2) 3_655 3_655 ?
F02Q Sb0C F02S 85(2) . . ?
F02Q Sb0C F02S 88(2) 3_655 . ?
F02S Sb0C F02S 95(2) 3_655 . ?
F02S Sb0C F02S 95(2) 2_545 3_655 ?
F02S Sb0C F02S 95(2) 2_545 . ?
Ag03 S00D Ag07 85.04(15) . 3_665 ?
Ag03 S00D Ag0A 76.63(15) . . ?
Ag03 S00D Ag0B 132.3(2) . 3_665 ?
Ag07 S00D Ag0B 84.45(15) 3_665 3_665 ?
Ag0A S00D Ag07 130.0(2) . 3_665 ?
Ag0A S00D Ag0B 75.29(14) . 3_665 ?
C00P S00D Ag03 111.7(7) . . ?
C00P S00D Ag07 112.3(9) . 3_665 ?
C00P S00D Ag0A 117.7(9) . . ?
C00P S00D Ag0B 115.4(7) . 3_665 ?
Ag04 S00E Ag09 109.44(19) . . ?
Ag06 S00E Ag04 91.53(17) . . ?
Ag06 S00E Ag09 106.2(2) . . ?
C018 S00E Ag04 119.8(9) . . ?
C018 S00E Ag06 107.6(10) . . ?
C018 S00E Ag09 118.1(10) . . ?
Ag07 S00F Ag02 77.35(15) . . ?
Ag07 S00F Ag0A 136.7(2) . . ?
Ag0A S00F Ag02 76.38(16) . . ?
C00N S00F Ag02 106.9(13) . . ?
C00N S00F Ag07 109.3(11) . . ?
C00N S00F Ag0A 110.9(11) . . ?
Ag08 S00G Ag06 96.2(2) . . ?
C01D S00G Ag06 103.3(11) . . ?
C01D S00G Ag08 102.7(10) . . ?
Ag08 S00H Ag07 75.18(16) . . ?
Ag08 S00H Ag0B 130.8(2) . . ?
Ag0B S00H Ag07 92.84(19) . . ?
C00L S00H Ag07 111.9(9) . . ?
C00L S00H Ag08 113.5(10) . . ?
C00L S00H Ag0B 115.2(10) . . ?
C00S P00I Ag09 114.4(6) 2_655 . ?
C00S P00I Ag09 114.4(6) . . ?
C00S P00I Ag09 114.4(6) 3_665 . ?
C00S P00I C00S 104.1(7) 2_655 . ?
C00S P00I C00S 104.1(7) 3_665 2_655 ?
C00S P00I C00S 104.1(7) 3_665 . ?
F8 Sb00 F14 74.8(8) . 5_556 ?
F8 Sb00 F56 179.7(7) . . ?
F14 Sb00 F8 90.2(5) . . ?
F14 Sb00 F14 47.9(13) . 5_556 ?
F14 Sb00 F15 179.0(9) . . ?
F14 Sb00 F34 90.5(6) . . ?
F14 Sb00 F56 90.2(5) . . ?
F15 Sb00 F8 89.9(5) . . ?
F15 Sb00 F14 133.1(13) . 5_556 ?
F15 Sb00 F56 89.8(5) . . ?
F27 Sb00 F8 90.0(5) . . ?
F27 Sb00 F14 90.8(6) . . ?
F27 Sb00 F14 134.6(13) . 5_556 ?
F27 Sb00 F15 88.2(10) . . ?
F27 Sb00 F34 178.7(9) . . ?
F27 Sb00 F56 90.0(5) . . ?
F34 Sb00 F8 90.1(5) . . ?
F34 Sb00 F14 46.6(12) . 5_556 ?
F34 Sb00 F15 90.5(6) . . ?
F34 Sb00 F56 90.0(5) . . ?
F56 Sb00 F14 105.5(8) . 5_556 ?
C00U P00K Ag0B 116.2(9) . . ?
C010 P00K Ag0B 113.6(8) . . ?
C010 P00K C00U 105.2(10) . . ?
C011 P00K Ag0B 113.9(7) . . ?
C011 P00K C00U 103.2(9) . . ?
C011 P00K C010 103.4(11) . . ?
C00T C00L S00H 110(2) . . ?
C00T C00L C00W 111(3) . . ?
C00T C00L C013 111(2) . . ?
C00W C00L S00H 106.5(19) . . ?
C013 C00L S00H 111.7(19) . . ?
C013 C00L C00W 106(2) . . ?
C00O C00N S00F 111(3) . . ?
C00O C00N C02O 107(3) . . ?
C02O C00N S00F 107(2) . . ?
C02Y C00N S00F 108(2) . . ?
C02Y C00N C00O 113(3) . . ?
C02Y C00N C02O 111(3) . . ?
C00N C00O C01V 109(3) . . ?
C00Q C00P S00D 108.8(15) . . ?
C00Q C00P C00Y 112.5(19) . . ?
C00Q C00P C01T 105.8(19) . . ?
C00Y C00P S00D 110.0(16) . . ?
C00Y C00P C01T 109.2(18) . . ?
C01T C00P S00D 110.5(15) . . ?
C00P C00Q C014 111.3(18) . . ?
C01U C00S P00I 123.6(9) . . ?
C01U C00S C01J 120.0 . . ?
C026 C01U C00S 120.0 . . ?
C01U C026 C02H 120.0 . . ?
C026 C02H C7 120.0 . . ?
C00L C00T C01I 109(2) . . ?
C02M C00U P00K 118.9(14) . . ?
C02M C00U C01R 120.0 . . ?
C01R C00U P00K 121.1(14) . . ?
C02W C02M C00U 120.0 . . ?
C02M C02W C02C 120.0 . . ?
C02B C02C C02W 120.0 . . ?
C02C C02B C01R 120.0 . . ?
C02B C01R C00U 120.0 . . ?
C00L C00W C01B 107(2) . . ?
C01A C00X C01I 108(3) . . ?
C00P C00Y C019 108(2) . . ?
N012 O00Z Ag05 123(2) . . ?
C029 C010 P00K 120.2(14) . . ?
C01F C010 P00K 119.8(14) . . ?
C01F C010 C029 120.0 . . ?
C02U C029 C010 120.0 . . ?
C02I C02U C029 120.0 . . ?
C02U C02I C01P 120.0 . . ?
C02I C01P C01F 120.0 . . ?
C01P C01F C010 120.0 . . ?
N00M C011 P00K 113.0(10) . . ?
N00M C011 C01Y 120.0 . . ?
C01Y C011 P00K 126.9(10) . . ?
C011 N00M Ag0A 127.6(9) . 2_655 ?
C011 N00M C01G 120.0 . . ?
C01G N00M Ag0A 103.0(8) . 2_655 ?
C024 C01G N00M 120.0 . . ?
C01G C024 C02R 120.0 . . ?
C01Y C02R C024 120.0 . . ?
C02R C01Y C011 120.0 . . ?
O00R N012 O00Z 101(3) . . ?
O00R N012 O021 139(4) . . ?
O021 N012 O00Z 120(3) . . ?
C00L C013 C01A 110(2) . . ?
C00Q C014 C01K 108.2(19) . . ?
C017 C014 C00Q 109.0(18) . . ?
C017 C014 C01K 106.6(19) . . ?
C01N C015 C01L 106(3) . . ?
C022 C015 C01L 106(2) . . ?
C022 C015 C01N 112(2) . . ?
C017 C016 C01T 106.7(18) . . ?
C017 C016 C01W 107.8(19) . . ?
C01W C016 C01T 111(2) . . ?
C014 C017 C016 113(2) . . ?
C01H C018 S00E 108.7(17) . . ?
C01Z C018 S00E 109.4(18) . . ?
C01Z C018 C01H 109(3) . . ?
C01Z C018 C022 109(2) . . ?
C022 C018 S00E 115(2) . . ?
C022 C018 C01H 106(2) . . ?
C01K C019 C00Y 110.4(19) . . ?
C01W C019 C00Y 109.5(19) . . ?
C01W C019 C01K 110(2) . . ?
C00X C01A C013 110(2) . . ?
C00X C01A C01X 114(3) . . ?
C01X C01A C013 105(2) . . ?
C01X C01B C00W 106(2) . . ?
C027 C01B C00W 110(2) . . ?
C027 C01B C01X 116(3) . . ?
C01M C01D S00G 106.6(19) . . ?
C01M C01D C01S 105(3) . . ?
C01S C01D S00G 110(2) . . ?
C02A C01D S00G 110(2) . . ?
C02A C01D C01M 110(3) . . ?
C02A C01D C01S 113(3) . . ?
C018 C01H C02G 107(2) . . ?
C00X C01I C00T 110(3) . . ?
C027 C01I C00T 108(2) . . ?
C027 C01I C00X 114(3) . . ?
C019 C01K C014 110.2(19) . . ?
C02G C01L C015 111(3) . . ?
C01D C01M C028 108(2) . . ?
C015 C01N C02P 113(2) . . ?
C23 C01O C01V 113(3) . . ?
C01D C01S C025 108(3) . . ?
C016 C01T C00P 109.7(18) . . ?
C01O C01V C00O 102(3) . . ?
C12 C01V C00O 109(3) . . ?
C12 C01V C01O 114(3) . . ?
C019 C01W C016 111(2) . . ?
C01A C01X C01B 107(3) . . ?
C018 C01Z C02P 113(2) . . ?
C015 C022 C018 115(3) . . ?
C025 C023 C02K 111(3) . . ?
C023 C025 C01S 117(3) . . ?
C023 C025 C5 109(3) . . ?
C5 C025 C01S 106(3) . . ?
C01B C027 C01I 107(3) . . ?
C01M C028 C02J 108(3) . . ?
C01M C028 C5 113(3) . . ?
C02J C028 C5 108(3) . . ?
C01D C02A C02K 108(3) . . ?
C02P C02F C02G 112(3) . . ?
C01L C02G C01H 110(2) . . ?
C01L C02G C02F 113(2) . . ?
C02F C02G C01H 107(2) . . ?
C02K C02J C028 105(3) . . ?
C023 C02K C02A 109(3) . . ?
C023 C02K C02J 112(3) . . ?
C02J C02K C02A 111(3) . . ?
C00N C02O C13 106(3) . . ?
C01N C02P C01Z 105(2) . . ?
C02F C02P C01N 105(2) . . ?
C02F C02P C01Z 111(2) . . ?
C00N C02Y C23 106(3) . . ?
C025 C5 C028 106(3) . . ?
C13 C10 C23 112(3) . . ?
C01V C12 C13 111(3) . . ?
C10 C13 C02O 110(3) . . ?
C10 C13 C12 116(3) . . ?
C12 C13 C02O 100(3) . . ?
C01O C23 C02Y 112(3) . . ?
C01O C23 C10 113(3) . . ?
C10 C23 C02Y 102(3) . . ?
Sb00 F14 Sb00 127.3(13) . 5_556 ?

_smtbx_masks_special_details     ?
loop_
_smtbx_masks_void_nr
_smtbx_masks_void_average_x
_smtbx_masks_void_average_y
_smtbx_masks_void_average_z
_smtbx_masks_void_volume
_smtbx_masks_void_count_electrons
_smtbx_masks_void_content
1 -0.462 -0.603 -0.445 7501.7 3702.6 ?
2 0.122 0.509 0.717 20.3 0.0 ?
3 0.122 0.613 0.217 20.3 0.0 ?
4 0.333 0.667 0.712 45.9 0.0 ?
5 0.333 0.667 0.212 45.9 0.0 ?
6 0.333 0.667 0.297 13.2 0.0 ?
7 0.333 0.667 0.797 13.2 0.0 ?
8 0.387 0.509 0.217 20.3 0.0 ?
9 0.387 0.878 0.717 20.3 0.0 ?
10 0.491 0.613 0.717 20.3 0.0 ?
11 0.491 0.878 0.217 20.3 0.0 ?
12 0.509 0.122 0.783 20.3 0.0 ?
13 0.509 0.387 0.283 20.3 0.0 ?
14 0.613 0.122 0.283 20.3 0.0 ?
15 0.613 0.491 0.783 20.3 0.0 ?
16 0.667 0.333 0.788 45.9 0.0 ?
17 0.667 0.333 0.288 45.9 0.0 ?
18 0.667 0.333 0.203 13.2 0.0 ?
19 0.667 0.333 0.703 13.2 0.0 ?
20 0.878 0.387 0.783 20.3 0.0 ?
21 0.878 0.491 0.283 20.3 0.0 ?

_shelx_res_file                  
;
TITL 20180421a_0m_a.res in P-3c1
 20180421a_0m.res created by SHELXL-2016/4 at 17:38:41 on 17-Jul-2019
REM Old TITL 20180421a_P -3 R = New: P-3c1
REM SHELXT solution in P-3c1
REM R1 0.286, Rweak 0.057, Alpha 0.117, Orientation as input
REM Formula found by SHELXT: C207 Ag F6 N40 O6 S22 Sb29
CELL 0.71073 22.224 22.224 68.128 90 90 120
ZERR 3.99996 0.004 0.004 0.012 0 0 0
LATT 1
SYMM -Y,+X-Y,+Z
SYMM +Y-X,-X,+Z
SYMM +Y,+X,0.5-Z
SYMM -Y+X,-Y,0.5-Z
SYMM -X,-X+Y,0.5-Z
SFAC C H Ag F N O P S Sb
UNIT 872 1116 116 60 28 36 16 60 10
DFIX 1.25 0.01 N012 O021
DFIX 1.85 0.01 Sb00 F56 Sb00 F15 Sb00 F27 Sb00 F8 Sb00 F14 Sb00 F34
DFIX 2.62 0.01 F14 F27
DFIX 2.62 0.01 F14 F34
DFIX 2.62 0.01 F34 F15
DFIX 2.62 0.01 F15 F56
DFIX 2.62 0.01 F56 F14
DFIX 2.62 0.01 F14 F8
DFIX 2.62 0.01 F8 F15
DFIX 2.62 0.01 F8 F27
DFIX 2.62 0.01 F27 F56
DFIX 2.62 0.01 F56 F34
DFIX 2.62 0.01 F8 F34
DFIX 1.45 0.01 C13 C10
DFIX 1.45 0.01 C23 C10
DFIX 1.45 0.01 C01V C01O
DFIX 1.45 0.01 C23 C01O
DFIX 1.45 0.01 C12 C01V
DFIX 1.45 0.01 C13 C12
SIMU 0.01 0.02 3.8 C00L C00N C00O C00P C00Q C00S C01U C026 C02H C7 C01J =
 C00T C00U C02M C02W C02C C02B C01R C00W C00X C00Y C010 C029 C02U C02I C01P =
 C01F C011 C01G C024 C02R C01Y C013 C014 C015 C016 C017 C018 C019 C01A C01B =
 C01D C01H C01I C01K C01L C01M C01N C01O C01S C01T C01V C01W C01X C01Z C022 =
 C023 C025 C027 C028 C02A C02F C02G C02J C02K C02O C02P C02Y C5 C10 C12 C13 C23
SIMU 0.01 0.02 2 F34 Sb00 F8 F14 F15 F27 F56
ISOR 0.001 0.002 O00R
ISOR 0.001 0.002 N012 O021
ISOR 0.001 0.002 O00Z
EADP C01J N01J
EADP N012 O021 O00R O00Z
EXYZ C01J N01J

L.S. 4
PLAN  10
TEMP -103.15
list 4
ABIN
fmap 2
ACTA
REM <olex2.extras>
REM <HklSrc "%.\\20180421a_0m.hkl">
REM </olex2.extras>

WGHT    0.070200 2571.644287
FVAR       0.05238
AG01  3    0.666667    0.333333    0.626665    10.33333    0.02246    0.02246 =
         0.02101    0.00000    0.00000    0.01123
AG02  3    0.525010    0.243772    0.634380    11.00000    0.02433    0.03040 =
         0.03405   -0.00008    0.00312    0.01037
AG03  3    0.614722    0.364572    0.659472    11.00000    0.03199    0.03110 =
         0.03026   -0.00212    0.00432    0.01734
AG04  3    0.718849    0.292101    0.595280    11.00000    0.03348    0.02837 =
         0.02948   -0.00132    0.00342    0.01429
AG05  3    0.585597    0.394145    0.618301    11.00000    0.03079    0.03523 =
         0.03452   -0.00179   -0.00196    0.02119
AG06  3    0.564137    0.164073    0.574444    11.00000    0.03936    0.02957 =
         0.03886   -0.00665   -0.00078    0.01387
AG07  3    0.480240    0.098537    0.652044    11.00000    0.04347    0.03544 =
         0.04582    0.00181   -0.00180    0.02009
AG08  3    0.472562    0.041592    0.611859    11.00000    0.03818    0.03964 =
         0.04176    0.00147    0.00427    0.01078
AG09  3    0.666667    0.333333    0.540055    10.33333    0.05170    0.05170 =
         0.03154    0.00000    0.00000    0.02585
AG0A  3    0.457881    0.288000    0.666580    11.00000    0.03466    0.03217 =
         0.05592   -0.00525    0.00836    0.01116
AG0B  3    0.581716    0.015875    0.662952    11.00000    0.05137    0.04164 =
         0.04948    0.00316    0.00359    0.02537
SB0C  9    0.333333   -0.333333    0.586296    10.33333    0.12705    0.12705 =
         0.06368    0.00000    0.00000    0.06352
S00D  8    0.547044    0.409866    0.675122    11.00000    0.03320    0.04026 =
         0.02889   -0.00183    0.00051    0.02152
S00E  8    0.678487    0.242386    0.562296    11.00000    0.04253    0.02934 =
         0.03262   -0.00308    0.00189    0.01562
S00F  8    0.423333    0.168693    0.655937    11.00000    0.02807    0.03997 =
         0.04143    0.00174    0.00710    0.01422
S00G  8    0.446672    0.083829    0.583007    11.00000    0.04675    0.02918 =
         0.04067   -0.00176    0.00392    0.01813
S00H  8    0.479730   -0.010072    0.641766    11.00000    0.03492    0.02518 =
         0.05168    0.00595    0.00027    0.00720
P00I  7    0.666667    0.333333    0.504668    10.33333    0.04343    0.04343 =
         0.02994    0.00000    0.00000    0.02172
SB00  9    0.252313   -0.023389    0.722200    10.50000    0.12459    0.06948 =
         0.16622    0.02800   -0.01941    0.01643
P00K  7    0.645456   -0.021737    0.683006    11.00000    0.07496    0.04217 =
         0.05191    0.01025    0.01106    0.03839
C00L  1    0.397443   -0.089320    0.648528    11.00000    0.05387    0.03342 =
         0.10101    0.00909    0.01824    0.01511
C00N  1    0.344109    0.132012    0.640090    11.00000    0.05498    0.07609 =
         0.12668   -0.00484   -0.02534    0.03053
C00O  1    0.295608    0.157175    0.646582    11.00000    0.05797    0.07741 =
         0.12902   -0.00482   -0.02503    0.03097
AFIX  23
H00A  2    0.318003    0.208025    0.644626    11.00000   -1.20000
H00B  2    0.284882    0.147220    0.660715    11.00000   -1.20000
AFIX   0
C00P  1    0.570324    0.430367    0.701342    11.00000    0.05670    0.05619 =
         0.03889   -0.01042   -0.00591    0.03826
C00Q  1    0.557465    0.489141    0.707392    11.00000    0.05704    0.05381 =
         0.04000   -0.01100   -0.00492    0.04167
AFIX  23
H00C  2    0.507979    0.474552    0.705212    11.00000   -1.20000
H00D  2    0.585955    0.530401    0.699102    11.00000   -1.20000
AFIX   0
O00R  6    0.450902    0.349069    0.633383    11.00000    0.10131    0.10126 =
         0.10147   -0.00010   -0.00027    0.05080
AFIX  66
C00S  1    0.675373    0.412472    0.493520    11.00000    0.05956    0.06443 =
         0.05257    0.00709    0.00428    0.03402
C01U  1    0.708061    0.439080    0.475638    11.00000    0.06499    0.06702 =
         0.05615    0.00935    0.00507    0.03155
AFIX  43
H01U  2    0.726310    0.415385    0.468341    11.00000   -1.20000
AFIX  65
C026  1    0.714046    0.500356    0.468432    11.00000    0.06264    0.06647 =
         0.05672    0.01017    0.00411    0.03073
AFIX  43
H026  2    0.736387    0.518541    0.456210    11.00000   -1.20000
AFIX  65
C02H  1    0.687344    0.535026    0.479108    11.00000    0.06506    0.06755 =
         0.05710    0.00725    0.00183    0.02950
AFIX  43
H02H  2    0.691435    0.576905    0.474183    11.00000   -1.20000
AFIX  65
C7    1    0.654656    0.508419    0.496990    11.00000    0.06732    0.06818 =
         0.05819    0.00727    0.00196    0.03002
PART 1
AFIX  43
H7A   2    0.636407    0.532114    0.504287    10.66667   -1.20000
AFIX  43
PART 0
PART 2
H7B   2    0.636407    0.532114    0.504287    10.33333   -1.20000
AFIX  65
PART 0
PART 1
C01J  1    0.648670    0.447142    0.504197    10.66667    0.06437    0.06704 =
         0.05456    0.00723    0.00475    0.03311
AFIX  43
H01J  2    0.626329    0.428957    0.516419    10.66667   -1.20000
AFIX   0
PART 0
C00T  1    0.377959   -0.082566    0.668762    11.00000    0.05682    0.03813 =
         0.10175    0.00927    0.01852    0.01375
AFIX  23
H00E  2    0.370074   -0.042573    0.669652    11.00000   -1.20000
H00F  2    0.415868   -0.074465    0.677924    11.00000   -1.20000
AFIX  66
C00U  1    0.594079   -0.097856    0.698038    11.00000    0.13085    0.06470 =
         0.06907    0.00450    0.01177    0.05187
C02M  1    0.524211   -0.119900    0.701036    11.00000    0.13286    0.06645 =
         0.06761    0.00371    0.01372    0.04824
AFIX  43
H02M  2    0.504350   -0.094646    0.695447    11.00000   -1.20000
AFIX  65
C02W  1    0.483401   -0.178893    0.712212    11.00000    0.13258    0.06791 =
         0.06939    0.00310    0.01468    0.04680
AFIX  43
H02W  2    0.435649   -0.193958    0.714261    11.00000   -1.20000
AFIX  65
C02C  1    0.512460   -0.215842    0.720390    11.00000    0.13368    0.06480 =
         0.06803    0.00552    0.01349    0.04879
AFIX  43
H02C  2    0.484568   -0.256161    0.728028    11.00000   -1.20000
AFIX  65
C02B  1    0.582328   -0.193799    0.717392    11.00000    0.13311    0.06625 =
         0.06938    0.00492    0.01299    0.05045
AFIX  43
H02B  2    0.602188   -0.219053    0.722981    11.00000   -1.20000
AFIX  65
C01R  1    0.623139   -0.134807    0.706216    11.00000    0.13067    0.06454 =
         0.06993    0.00595    0.01105    0.05229
AFIX  43
H01R  2    0.670891   -0.119741    0.704167    11.00000   -1.20000
AFIX   0
C00W  1    0.410950   -0.149691    0.646822    11.00000    0.05574    0.03684 =
         0.10268    0.00777    0.01876    0.01514
AFIX  23
H00G  2    0.450554   -0.141709    0.655255    11.00000   -1.20000
H00H  2    0.422009   -0.154995    0.633078    11.00000   -1.20000
AFIX   0
C00X  1    0.252017   -0.161027    0.660696    11.00000    0.05566    0.03658 =
         0.10306    0.00819    0.01755    0.01407
AFIX  23
H00I  2    0.208234   -0.202792    0.664714    11.00000   -1.20000
H00J  2    0.245118   -0.120369    0.661273    11.00000   -1.20000
AFIX   0
C00Y  1    0.529158    0.365007    0.713844    11.00000    0.05786    0.05691 =
         0.04007   -0.00946   -0.00767    0.03910
AFIX  23
H00K  2    0.540926    0.329181    0.709973    11.00000   -1.20000
H00L  2    0.478701    0.345849    0.711831    11.00000   -1.20000
AFIX   0
O00Z  6    0.486232    0.383151    0.607709    11.00000    0.10131    0.10126 =
         0.10147   -0.00010   -0.00027    0.05080
AFIX  66
C010  1    0.703093   -0.041146    0.669250    11.00000    0.12987    0.06314 =
         0.07429    0.00572    0.01201    0.05752
C029  1    0.764585   -0.030736    0.677646    11.00000    0.13277    0.06789 =
         0.07676    0.00596    0.01115    0.05093
AFIX  43
H029  2    0.777329   -0.011524    0.690450    11.00000   -1.20000
AFIX  65
C02U  1    0.807431   -0.048434    0.667307    11.00000    0.13541    0.07088 =
         0.08298    0.00591    0.01190    0.05205
AFIX  43
H02U  2    0.849459   -0.041319    0.673045    11.00000   -1.20000
AFIX  65
C02I  1    0.788786   -0.076543    0.648573    11.00000    0.13521    0.06810 =
         0.08284    0.00483    0.01319    0.05346
AFIX  43
H02I  2    0.818070   -0.088639    0.641507    11.00000   -1.20000
AFIX  65
C01P  1    0.727294   -0.086954    0.640177    11.00000    0.13545    0.06834 =
         0.08186    0.00238    0.01374    0.05142
AFIX  43
H01P  2    0.714551   -0.106166    0.627373    11.00000   -1.20000
AFIX  65
C01F  1    0.684447   -0.069256    0.650516    11.00000    0.13355    0.06631 =
         0.07777    0.00096    0.01491    0.05262
AFIX  43
H01F  2    0.642420   -0.076372    0.644778    11.00000   -1.20000
AFIX  66
C011  1    0.701799    0.041742    0.700393    11.00000    0.12588    0.06090 =
         0.06657    0.00759    0.00896    0.05508
N00M  5    0.744802    0.106370    0.691981    11.00000    0.06844    0.06009 =
         0.03835   -0.00218   -0.00889    0.04509
C01G  1    0.794463    0.160274    0.703361    11.00000    0.12211    0.06206 =
         0.06420    0.00891    0.00605    0.05299
AFIX  43
H01G  2    0.823854    0.204444    0.697611    11.00000   -1.20000
AFIX  65
C024  1    0.801122    0.149551    0.723153    11.00000    0.12228    0.05966 =
         0.06529    0.00854    0.00520    0.05487
AFIX  43
H024  2    0.835063    0.186392    0.730930    11.00000   -1.20000
AFIX  65
C02R  1    0.758120    0.084923    0.731565    11.00000    0.12437    0.06136 =
         0.06622    0.00847    0.00446    0.05272
AFIX  43
H02R  2    0.762671    0.077595    0.745092    11.00000   -1.20000
AFIX  65
C01Y  1    0.708458    0.031018    0.720186    11.00000    0.12752    0.06135 =
         0.06818    0.00898    0.00740    0.05310
AFIX  43
H01Y  2    0.679068   -0.013152    0.725935    11.00000   -1.20000
AFIX   0
N012  5    0.431231    0.361867    0.618891    11.00000    0.10131    0.10126 =
         0.10147   -0.00010   -0.00027    0.05080
C013  1    0.340113   -0.103711    0.634273    11.00000    0.05637    0.03624 =
         0.10251    0.00921    0.01741    0.01435
AFIX  23
H01A  2    0.353323   -0.111122    0.620993    11.00000   -1.20000
H01B  2    0.333009   -0.063177    0.633704    11.00000   -1.20000
AFIX   0
C014  1    0.575759    0.508462    0.729011    11.00000    0.05570    0.05632 =
         0.04082   -0.01026   -0.00527    0.04063
AFIX  13
H014  2    0.566274    0.546250    0.732985    11.00000   -1.20000
AFIX   0
C015  1    0.810691    0.188331    0.533385    11.00000    0.06727    0.08538 =
         0.06588   -0.01965   -0.00114    0.05018
AFIX  13
H015  2    0.858466    0.218368    0.527975    11.00000   -1.20000
AFIX   0
C016  1    0.668804    0.474605    0.726462    11.00000    0.05684    0.05705 =
         0.04193   -0.01131   -0.00496    0.04093
AFIX  13
H016  2    0.719158    0.491154    0.728736    11.00000   -1.20000
AFIX   0
C017  1    0.651651    0.530356    0.732247    11.00000    0.05882    0.05792 =
         0.04000   -0.01095   -0.00606    0.03603
AFIX  23
H01C  2    0.663189    0.541957    0.746279    11.00000   -1.20000
H01D  2    0.681022    0.572848    0.724498    11.00000   -1.20000
AFIX   0
C018  1    0.711632    0.190128    0.551001    11.00000    0.06518    0.08343 =
         0.06280   -0.01950   -0.00172    0.05111
C019  1    0.548085    0.384923    0.735831    11.00000    0.05783    0.05854 =
         0.04074   -0.00857   -0.00751    0.03733
AFIX  13
H019  2    0.520132    0.342869    0.744150    11.00000   -1.20000
AFIX   0
C01A  1    0.270886   -0.169824    0.640765    11.00000    0.05572    0.03642 =
         0.10321    0.00857    0.01650    0.01458
AFIX  13
H01E  2    0.232777   -0.177322    0.631527    11.00000   -1.20000
AFIX   0
C01B  1    0.341720   -0.217512    0.653777    11.00000    0.05789    0.03727 =
         0.10438    0.00773    0.01805    0.01519
AFIX  13
H01H  2    0.349912   -0.257810    0.653168    11.00000   -1.20000
AFIX   0
C01D  1    0.421802    0.011556    0.565399    11.00000    0.09738    0.04164 =
         0.07136   -0.01938   -0.01719    0.02108
C01H  1    0.712028    0.139010    0.566851    11.00000    0.06679    0.08173 =
         0.06423   -0.01990   -0.00182    0.05279
AFIX  23
H01I  2    0.664475    0.108251    0.571902    11.00000   -1.20000
H01K  2    0.742420    0.165365    0.577996    11.00000   -1.20000
AFIX   0
C01I  1    0.310980   -0.150151    0.674325    11.00000    0.05812    0.04071 =
         0.10256    0.00820    0.01896    0.01147
AFIX  13
H01L  2    0.297977   -0.145284    0.688044    11.00000   -1.20000
AFIX   0
C01K  1    0.531834    0.441074    0.741756    11.00000    0.05935    0.05945 =
         0.04135   -0.01165   -0.00400    0.03621
AFIX  23
H01M  2    0.542820    0.452339    0.755827    11.00000   -1.20000
H01N  2    0.481682    0.424009    0.739860    11.00000   -1.20000
AFIX   0
C01L  1    0.810091    0.138704    0.548813    11.00000    0.06788    0.08582 =
         0.06676   -0.02004   -0.00084    0.04963
AFIX  23
H01O  2    0.828748    0.110475    0.543044    11.00000   -1.20000
H01Q  2    0.840646    0.165730    0.559856    11.00000   -1.20000
AFIX   0
C01M  1    0.413068    0.037626    0.545459    11.00000    0.10065    0.04260 =
         0.07223   -0.01961   -0.01637    0.01946
AFIX  23
H01S  2    0.457572    0.078179    0.541281    11.00000   -1.20000
H01T  2    0.377679    0.052147    0.546334    11.00000   -1.20000
AFIX   0
C01N  1    0.760973    0.142808    0.517571    11.00000    0.06583    0.08366 =
         0.06520   -0.02231    0.00196    0.05192
AFIX  23
H01V  2    0.777957    0.112789    0.512065    11.00000   -1.20000
H01W  2    0.760793    0.172756    0.506840    11.00000   -1.20000
AFIX   0
C01O  1    0.250552    0.145659    0.614425    11.00000    0.06044    0.08039 =
         0.12968   -0.00365   -0.02717    0.02577
AFIX  23
H01X  2    0.210069    0.129975    0.605585    11.00000   -1.20000
H01Z  2    0.275300    0.197066    0.614822    11.00000   -1.20000
AFIX   0
C01S  1    0.349750   -0.049790    0.570580    11.00000    0.10060    0.04433 =
         0.07253   -0.01859   -0.01646    0.01802
AFIX  23
H01   2    0.313804   -0.036348    0.568842    11.00000   -1.20000
H     2    0.348905   -0.063751    0.584422    11.00000   -1.20000
AFIX   0
C01T  1    0.650798    0.459382    0.704485    11.00000    0.05659    0.05703 =
         0.04102   -0.01135   -0.00303    0.03956
AFIX  23
H0AA  2    0.663233    0.424781    0.699845    11.00000   -1.20000
HA    2    0.677833    0.502509    0.696769    11.00000   -1.20000
AFIX   0
C01V  1    0.225912    0.118782    0.634094    11.00000    0.05922    0.07901 =
         0.12927   -0.00485   -0.02571    0.02882
AFIX  13
H1AA  2    0.192021    0.132875    0.638705    11.00000   -1.20000
AFIX   0
C01W  1    0.623326    0.409890    0.738891    11.00000    0.05805    0.05913 =
         0.04151   -0.00900   -0.00706    0.03900
AFIX  23
H2AA  2    0.633222    0.372525    0.735309    11.00000   -1.20000
HB    2    0.634929    0.421046    0.752939    11.00000   -1.20000
AFIX   0
C01X  1    0.285722   -0.229522    0.638716    11.00000    0.05754    0.03703 =
         0.10403    0.00699    0.01805    0.01341
AFIX  23
H3AA  2    0.302225   -0.230446    0.625282    11.00000   -1.20000
HC    2    0.242993   -0.274456    0.641233    11.00000   -1.20000
AFIX   0
C01Z  1    0.664244    0.147934    0.534472    11.00000    0.06651    0.08398 =
         0.06395   -0.02065   -0.00094    0.04922
AFIX  23
H4AA  2    0.665549    0.179877    0.524136    11.00000   -1.20000
HD    2    0.616020    0.121509    0.539471    11.00000   -1.20000
AFIX   0
O021  6    0.376315    0.358309    0.611991    11.00000    0.10131    0.10126 =
         0.10147   -0.00010   -0.00027    0.05080
C022  1    0.785016    0.230842    0.543406    11.00000    0.06751    0.08593 =
         0.06542   -0.02088   -0.00060    0.04691
AFIX  23
H02A  2    0.787915    0.266366    0.534082    11.00000   -1.20000
H02D  2    0.816287    0.255589    0.554555    11.00000   -1.20000
AFIX   0
C023  1    0.388366   -0.127751    0.554902    11.00000    0.10170    0.04454 =
         0.07429   -0.01940   -0.01661    0.01728
AFIX  23
H02E  2    0.374227   -0.165176    0.545046    11.00000   -1.20000
H02F  2    0.394717   -0.145404    0.567622    11.00000   -1.20000
AFIX   0
C025  1    0.335341   -0.110402    0.556773    11.00000    0.10098    0.04360 =
         0.07335   -0.01915   -0.01697    0.01678
AFIX  13
H025  2    0.292292   -0.152628    0.561458    11.00000   -1.20000
AFIX   0
C027  1    0.326678   -0.209099    0.673915    11.00000    0.05939    0.03851 =
         0.10394    0.01095    0.01702    0.01086
AFIX  23
H02G  2    0.367105   -0.197990    0.682395    11.00000   -1.20000
H02J  2    0.286211   -0.252485    0.678755    11.00000   -1.20000
AFIX   0
C028  1    0.389841   -0.022417    0.530341    11.00000    0.10065    0.04371 =
         0.07291   -0.02106   -0.01720    0.01873
AFIX  13
H028  2    0.382306   -0.006597    0.517299    11.00000   -1.20000
AFIX   0
C02A  1    0.477590   -0.007887    0.564395    11.00000    0.10071    0.04605 =
         0.07370   -0.02028   -0.01587    0.01901
AFIX  23
H02K  2    0.483187   -0.024621    0.577359    11.00000   -1.20000
H02L  2    0.522474    0.033075    0.560669    11.00000   -1.20000
AFIX   0
C02F  1    0.690019    0.051669    0.540227    11.00000    0.07012    0.08594 =
         0.06691   -0.02049    0.00002    0.04768
AFIX  23
H02N  2    0.704562    0.020709    0.534002    11.00000   -1.20000
H02O  2    0.643781    0.022076    0.546233    11.00000   -1.20000
AFIX   0
C02G  1    0.741250    0.093510    0.556063    11.00000    0.06743    0.08207 =
         0.06637   -0.01912   -0.00205    0.05316
AFIX  13
H02P  2    0.743039    0.060911    0.565852    11.00000   -1.20000
AFIX   0
C02J  1    0.450010   -0.040055    0.528498    11.00000    0.10165    0.04449 =
         0.07371   -0.02175   -0.01415    0.01913
AFIX  23
H02Q  2    0.438563   -0.076336    0.518431    11.00000   -1.20000
H02S  2    0.494259    0.001847    0.524854    11.00000   -1.20000
AFIX   0
C02K  1    0.455562   -0.066208    0.548780    11.00000    0.10138    0.04475 =
         0.07484   -0.01990   -0.01568    0.01949
AFIX  13
H02T  2    0.491849   -0.080229    0.548256    11.00000   -1.20000
AFIX   0
C02O  1    0.305285    0.052822    0.642789    11.00000    0.05894    0.07807 =
         0.12926   -0.00483   -0.02654    0.02857
AFIX  23
H02V  2    0.287307    0.040337    0.656357    11.00000   -1.20000
H02X  2    0.336646    0.034110    0.640183    11.00000   -1.20000
AFIX   0
C02P  1    0.684444    0.095575    0.525115    11.00000    0.06826    0.08370 =
         0.06565   -0.02193   -0.00027    0.04894
AFIX  13
H02Y  2    0.652071    0.067529    0.514305    11.00000   -1.20000
AFIX   0

F02Q  4    0.371552   -0.255186    0.600986    11.00000    0.33682    0.40097 =
         0.23897   -0.22321   -0.04777    0.18921
F02S  4    0.415142   -0.287667    0.571925    11.00000    0.12648    0.24096 =
         0.41217    0.08637    0.15692    0.11324
C02Y  1    0.367696    0.151335    0.619441    11.00000    0.05867    0.07962 =
         0.12857   -0.00481   -0.02643    0.02486
AFIX  23
H02Z  2    0.394452    0.129089    0.615084    11.00000   -1.20000
HE    2    0.397405    0.202334    0.618138    11.00000   -1.20000
AFIX   0
C5    1    0.320348   -0.091342    0.536772    11.00000    0.10103    0.04441 =
         0.07396   -0.02014   -0.01752    0.01761
AFIX  23
H5A   2    0.280884   -0.082588    0.537488    11.00000   -1.20000
H5B   2    0.308774   -0.129266    0.527254    11.00000   -1.20000
AFIX   0
C10   1    0.267446    0.048177    0.607542    11.00000    0.05927    0.08016 =
         0.12959   -0.00683   -0.02436    0.02755
AFIX  23
H10A  2    0.229059    0.025373    0.597941    11.00000   -1.20000
H10B  2    0.303605    0.036531    0.603966    11.00000   -1.20000
AFIX   0
C12   1    0.196368    0.044314    0.635970    11.00000    0.05846    0.08011 =
         0.12958   -0.00388   -0.02580    0.02562
AFIX  23
H12A  2    0.150297    0.020316    0.629515    11.00000   -1.20000
H12B  2    0.189692    0.031452    0.650039    11.00000   -1.20000
AFIX   0
C13   1    0.241336    0.021569    0.627074    11.00000    0.05973    0.07802 =
         0.12989   -0.00341   -0.02608    0.02758
AFIX  13
H13   2    0.217436   -0.030334    0.627031    11.00000   -1.20000
AFIX   0
C23   1    0.296763    0.123249    0.606457    11.00000    0.06057    0.08017 =
         0.12867   -0.00470   -0.02552    0.02383
AFIX  13
H23   2    0.308787    0.139230    0.592553    11.00000   -1.20000
AFIX   0
PART 2
N01J  5    0.648670    0.447142    0.504197    10.33333    0.06437    0.06704 =
         0.05456    0.00723    0.00475    0.03311
AFIX  43
H5AA  2    0.627976    0.430297    0.515518    10.33333   -1.20000
AFIX   0

PART 0
F8    4    0.310667   -0.060423    0.724272    10.50000    0.14273    0.07256 =
         0.18013    0.01091   -0.02158    0.02444
F14   4    0.300732    0.038942    0.741987    10.50000    0.12731    0.07499 =
         0.17057    0.02092   -0.01676    0.02180
F15   4    0.204765   -0.084673    0.702039    10.50000    0.13885    0.10647 =
         0.16787    0.02486   -0.02754    0.00677
F27   4    0.310532    0.038667    0.703575    10.50000    0.13624    0.09557 =
         0.15184    0.03726   -0.01025    0.02655
F34   4    0.192938   -0.086871    0.740396    10.50000    0.14997    0.08578 =
         0.18776    0.02580   -0.01671    0.00996
F56   4    0.193731    0.013360    0.719997    10.50000    0.12594    0.09197 =
         0.19268    0.02642   -0.01770    0.01288
HKLF 4


REM  20180421a_0m_a.res in P-3c1
REM R1 =  0.1337 for   15489 Fo > 4sig(Fo)  and  0.1651 for all   21198 data
REM    865 parameters refined using   1848 restraints

END

WGHT      0.0600   2394.2368

REM Highest difference peak  2.612,  deepest hole -2.571,  1-sigma level  0.366
Q1    1   0.4734  0.3650  0.6276  11.00000  0.05    2.30
Q2    1   0.2528 -0.0108  0.6974  11.00000  0.05    2.22
Q3    1   0.4265  0.3369  0.6378  11.00000  0.05    2.19
Q4    1   0.2880 -0.0135  0.7043  11.00000  0.05    1.91
Q5    1   0.7886 -0.0702  0.6586  11.00000  0.05    1.85
Q6    1   0.1943  0.0875  0.6201  11.00000  0.05    1.71
Q7    1   0.3368  0.0644  0.6305  11.00000  0.05    1.66
Q8    1   0.2826 -0.2900  0.6691  11.00000  0.05    1.59
Q9    1   0.6963 -0.0660  0.6284  11.00000  0.05    1.59
Q10   1   0.2560  0.0177  0.6179  11.00000  0.05    1.55
;
_shelx_res_checksum              87853
_shelx_hkl_file                  
;
   0   1   0    0.00    0.20
   1   1   0 4028.80  199.58
  -2   1   0 3873.41  199.48
   1  -2   0 3550.24  199.48
  -2   1   0 3832.92  199.48
   2  -1   0 3789.02  199.48
  -1  -1   0 3937.71  199.48
  -1   2   0 4056.59  199.48
   0  -2   0   74.99    4.50
   0  -2   0   84.49    4.80
  -2   2   0   81.59    4.70
  -2   0   0   70.09    4.40
   2  -2   0   74.69    4.80
   0   2   0   84.89    4.70
  -2   0   0   79.49    4.70
  -2   0   0   79.59    4.70
  -3   1   0  801.02   41.00
   1   2   0  813.12   41.10
   2  -3   0  746.83   41.10
  -3   1   0  775.92   41.10
   3  -1   0  701.93   40.80
  -2   3   0  805.12   41.00
  -1  -2   0  824.52   41.10
  -3   2   0  768.52   41.10
  -3   2   0  783.72   41.10
   2   1   0  804.72   41.10
  -2  -1   0  791.02   41.10
   3  -2   0  736.03   41.10
  -1   3   0  806.62   41.00
  -3   3   0  165.28    9.40
  -3   3   0  137.59    9.40
   0  -3   0  177.78    9.50
   0  -3   0  150.98    9.00
  -3   0   0  168.08    9.40
   3  -3   0  152.58    9.50
   0   3   0  167.48    9.30
  -3   0   0  162.08    9.40
   3  -4   0    4.90    2.20
   1   3   0   12.70    2.20
  -4   1   0    9.60    2.10
  -4   1   0    8.90    2.20
  -3   4   0    8.60    2.00
  -1  -3   0   11.80    2.20
  -1  -3   0   12.30    1.50
  -3   4   0    5.30    1.60
   4  -1   0    1.50    1.90
   2   2   0  379.06   20.40
   2  -4   0  349.07   20.40
  -4   2   0  380.16   20.40
  -4   2   0  371.86   20.30
  -2   4   0  395.36   20.40
  -2  -2   0  389.46   20.40
   4  -2   0  352.86   20.30
  -4   3   0   14.30    2.50
  -4   3   0   11.70    2.20
   1  -4   0    6.20    1.70
  -3  -1   0    9.20    2.00
  -3  -1   0   11.50    2.20
  -1   4   0   15.40    2.20
  -1   4   0    9.20    2.10
   4  -3   0    9.10    2.30
   0  -4   0    4.00    2.70
  -4   4   0    1.70    3.10
  -4   4   0    0.50    2.60
   0  -4   0    3.70    2.30
   4  -4   0    2.50    2.90
   0   4   0    2.00    2.40
  -4   0   0    3.20    2.70
  -4   0   0    4.20    2.80
  -5   1   0  256.57   14.70
   1   4   0  269.77   14.80
   4  -5   0  248.38   15.00
  -5   1   0  265.87   14.70
  -4   5   0  269.97   14.80
  -1  -4   0  256.87   13.80
  -4   5   0  201.08   14.50
  -1  -4   0  267.27   14.90
   5  -1   0  233.08   14.20
   3  -5   0    4.00    2.90
   2   3   0   23.80    3.00
  -5   2   0   25.70    3.20
  -2  -3   0    9.90    2.80
  -3   5   0   16.70    2.50
   3   2   0   16.90    2.90
  -5   3   0   20.90    3.10
  -5   3   0   18.20    2.90
   5  -3   0    9.20    3.00
  -3  -2   0   18.40    3.10
  -5   4   0  261.07   15.10
  -5   4   0  249.68   14.90
   1  -5   0  242.28   14.60
  -4  -1   0  250.77   14.80
  -1   5   0  274.97   14.80
   5  -4   0  244.98   15.00
  -1   5   0  279.37   15.30
  -4  -1   0  246.18   14.90
  -5   5   0  519.95   29.70
   0  -5   0  539.05   28.60
   0  -5   0  572.34   29.40
  -5   5   0  540.95   29.10
   0   5   0  536.35   29.20
   5  -5   0  511.15   29.30
  -5   0   0  517.95   29.20
  -5   0   0  531.85   29.20
   1   5   0  201.78   12.90
  -6   1   0  196.68   12.80
   5  -6   0  207.28   13.10
  -6   1   0  209.58   12.70
  -5   6   0  205.68   12.80
  -1  -5   0  207.48   12.90
   6  -1   0  192.58   12.00
  -1  -5   0  213.98   11.70
  -5   6   0  197.18   13.30
   4  -6   0   13.80    4.30
  -6   2   0   34.20    4.50
   2   4   0   27.40    4.20
  -4   6   0   14.60    3.80
  -2  -4   0   19.40    4.40
   6  -2   0   12.30    3.70
  -4   6   0   27.40    3.90
  -6   3   0   58.49    5.40
   3   3   0   64.79    5.70
   3  -6   0   43.30    5.30
  -6   3   0   56.29    5.50
  -3   6   0   56.99    5.20
  -3  -3   0   48.50    5.40
  -3   6   0   43.30    4.80
   6  -3   0   47.50    5.20
   4   2   0   15.30    3.90
  -6   4   0   20.70    4.10
  -6   4   0   37.10    4.90
   6  -4   0   16.10    4.30
  -2   6   0   30.90    4.70
  -4  -2   0   10.70    4.00
   1  -6   0  202.08   12.10
  -6   5   0  191.78   12.80
  -6   5   0  197.58   12.50
  -1   6   0  202.08   12.30
  -5  -1   0  189.08   12.50
   6  -5   0  193.38   12.80
  -5  -1   0  204.68   12.50
  -1   6   0  217.18   13.20
   0  -6   0  114.79    7.50
  -6   6   0  105.39    8.00
   6   0   0  102.19    7.20
   0  -6   0  125.59    8.40
  -6   6   0  112.69    8.40
  -6   0   0  109.89    8.00
   6  -6   0  115.69    8.70
  -6   0   0  105.39    8.20
   0   6   0  116.79    8.00
   6  -7   0    2.80    3.50
   1   6   0   11.60    3.20
  -7   1   0   12.10    3.40
  -7   1   0   11.90    3.50
  -1  -6   0    4.70    3.10
  -6   7   0   12.90    4.00
  -1  -6   0    7.00    2.40
   7  -1   0    3.30    2.50
  -6   7   0    6.30    3.10
   5  -7   0  410.36   23.30
   2   5   0  399.86   23.30
  -7   2   0  414.66   23.20
  -7   2   0  405.16   23.30
  -5   7   0  402.26   23.10
   7  -2   0  399.76   22.60
  -2  -5   0  419.06   23.40
   3   4   0  131.09   10.00
  -7   3   0  169.58   10.30
   4  -7   0  139.79   10.10
  -7   3   0  160.38   10.10
  -4   7   0  150.18    9.90
  -3  -4   0  152.98   10.20
   7  -3   0  140.09    9.70
   3  -7   0  141.39    9.80
  -7   4   0  146.19    9.90
  -7   4   0  145.19   10.10
   4   3   0  147.79   10.10
   7  -4   0  142.89    9.80
  -4  -3   0  141.09    9.90
  -3   7   0  156.48   10.30
  -3   7   0  146.99    9.80
  -7   5   0  409.06   23.30
  -7   5   0  400.76   23.20
   5   2   0  413.16   23.30
  -2   7   0  409.56   23.10
   7  -5   0  401.76   23.20
  -5  -2   0  397.96   23.20
  -2   7   0  426.96   23.70
   6   1   0    2.40    2.00
  -7   6   0   11.10    3.80
   1  -7   0    4.60    2.80
  -7   6   0    7.90    3.20
  -6  -1   0   16.60    3.60
  -6  -1   0    7.80    3.10
  -1   7   0   11.70    3.50
   7  -6   0    1.40    3.30
  -1   7   0   12.00    3.20
  -7   7   0 1950.01  104.09
   7   0   0 1917.61  102.19
   0  -7   0 2043.20  103.79
  -7   7   0 1963.80  103.49
   0  -7   0 2008.50  102.69
   7  -7   0 2040.20  103.69
  -7   0   0 1875.31  103.49
  -7   0   0 1944.61  103.29
   0   7   0 1937.71  103.39
   7  -8   0  410.76   23.50
   1   7   0  373.96   22.80
  -8   1   0  383.56   22.90
  -8   1   0  374.06   22.90
  -7   8   0  381.36   23.00
  -1  -7   0  405.26   21.80
  -1  -7   0  384.46   23.10
  -7   8   0  411.46   23.80
   8  -1   0  378.26   21.90
  -8   2   0   60.79    6.10
  -8   2   0   50.29    5.70
   6  -8   0   36.40    5.60
   2   6   0   61.39    6.10
  -2  -6   0   38.00    5.40
   8  -2   0   27.10    4.60
  -6   8   0   39.40    5.40
   5  -8   0  767.52   43.10
  -8   3   0  782.62   42.90
   3   5   0  812.82   43.30
  -8   3   0  789.82   43.10
   8  -3   0  770.52   42.60
  -5   8   0  800.52   43.20
  -3  -5   0  806.62   43.30
   4  -8   0 1526.25   79.29
  -8   4   0 1505.35   79.29
  -8   4   0 1452.85   79.39
   4   4   0 1548.05   79.69
  -4   8   0 1466.05   79.29
  -4  -4   0 1478.05   79.39
   8  -4   0 1491.55   78.99
  -8   5   0  772.02   42.40
   5   3   0  767.72   42.40
  -8   5   0  769.72   42.60
  -3   8   0  793.12   42.80
  -5  -3   0  760.52   42.40
   8  -5   0  775.92   42.30
  -3   8   0  787.82   42.30
   6   2   0   41.70    5.70
   2  -8   0   30.20    5.10
  -8   6   0   73.09    7.00
  -8   6   0   56.59    6.20
  -6  -2   0   44.30    5.80
  -2   8   0   72.59    6.40
  -2   8   0   64.39    6.60
   8  -6   0   38.70    5.70
  -8   7   0  388.86   23.20
  -8   7   0  384.06   22.70
   1  -8   0  393.26   22.20
   7   1   0  392.96   21.10
  -7  -1   0  385.56   22.70
  -1   8   0  363.86   23.00
  -7  -1   0  365.16   22.70
  -1   8   0  369.76   22.70
   8  -7   0  418.36   23.20
  -8   8   0  197.78   12.60
  -8   8   0  210.08   14.00
   8   0   0  154.08   10.60
   0  -8   0  161.48   12.70
   0  -8   0  174.88   11.40
  -8   0   0  146.29   11.90
  -8   0   0  141.19   12.00
   0   8   0  165.48   12.20
   8  -8   0  176.48   13.30
  -9   1   0  547.35   34.00
   8  -9   0  603.94   34.80
   1   8   0  584.24   34.10
  -9   1   0  585.34   34.00
  -8   9   0  561.94   35.00
  -8   9   0  616.74   34.40
  -1  -8   0  619.14   32.80
   9  -1   0  616.74   32.70
  -1  -8   0  612.74   34.50
   2   7   0   74.59    8.40
  -9   2   0  114.79    8.70
   7  -9   0   91.19    9.30
  -9   2   0   94.49    9.10
   9  -2   0   71.49    7.70
  -7   9   0   88.99    9.70
  -7   9   0   71.89    8.20
  -2  -7   0   93.39    8.90
   3   6   0 1878.71   97.79
   6  -9   0 1879.81   97.49
  -9   3   0 1780.22   97.49
  -9   3   0 1820.52   97.39
  -3  -6   0 1893.91   97.59
  -6   9   0 1758.82   97.49
   9  -3   0 1858.31   96.79
  -9   4   0  533.05   29.10
   4   5   0  470.75   29.20
  -9   4   0  486.95   29.10
   5  -9   0  527.45   29.20
  -4  -5   0  500.65   29.10
  -5   9   0  492.95   28.80
   9  -4   0  512.15   28.60
  -9   5   0  482.85   28.90
   4  -9   0  505.75   28.80
  -9   5   0  495.25   28.60
   5   4   0  525.05   28.90
  -4   9   0  485.65   29.10
  -4   9   0  491.85   28.70
  -5  -4   0  496.45   28.80
   9  -5   0  504.05   28.50
  -9   6   0 1895.01   98.49
   6   3   0 1788.72   98.59
  -9   6   0 1812.12   98.59
  -3   9   0 1919.61   98.49
   9  -6   0 1942.31   98.49
  -6  -3   0 1786.62   98.49
  -3   9   0 1856.01   98.99
  -9   7   0   89.49    8.70
   7   2   0   99.19    9.40
   2  -9   0   73.49    7.80
  -9   7   0   78.19    8.80
   9  -7   0   89.09    9.30
  -7  -2   0   93.59    9.00
  -2   9   0   95.39    8.70
  -2   9   0   82.89    9.00
  -9   8   0  606.44   34.40
   1  -9   0  621.54   33.50
  -9   8   0  602.84   34.60
   8   1   0  618.64   32.30
   9  -8   0  624.74   34.50
  -8  -1   0  569.64   33.90
  -1   9   0  580.04   33.90
  -1   9   0  577.94   34.90
  -8  -1   0  567.34   33.90
  -9   9   0   33.90    6.90
   0  -9   0   46.70    5.90
   0  -9   0   47.10    7.30
   9   0   0   45.40    5.10
  -9   9   0   45.40    7.80
   0   9   0   46.50    6.80
  -9   0   0   37.90    7.00
   9  -9   0   38.00    7.40
  -9   0   0   40.80    6.90
   1   9   0   60.19    7.80
 -10   1   0   42.90    7.90
   9 -10   0   41.40    8.60
 -10   1   0   50.39    7.50
  10  -1   0   40.00    6.00
  -1  -9   0   41.90    6.30
  -1  -9   0   52.09    8.40
  -9  10   0   77.19    9.70
  -9  10   0   51.99    8.00
   8 -10   0  213.58   16.20
 -10   2   0  196.08   15.10
   2   8   0  208.68   15.00
 -10   2   0  210.28   15.20
  -8  10   0  191.88   15.50
  10  -2   0  213.38   14.00
  -2  -8   0  225.48   15.60
  -2  -8   0  214.38   13.10
  -8  10   0  196.48   16.00
 -10   3   0 1113.29   57.99
   3   7   0 1077.69   58.09
 -10   3   0 1054.79   58.09
   7 -10   0 1125.99   58.39
  -7  10   0  912.51   58.19
  -3  -7   0 1060.99   58.09
  10  -3   0 1063.79   57.09
  -7  10   0 1066.09   58.09
 -10   4   0  172.88   12.90
   6 -10   0  173.68   13.10
 -10   4   0  162.08   12.50
   4   6   0  175.68   13.10
  10  -4   0  151.28   12.30
  -6  10   0  136.09   12.70
  -4  -6   0  159.88   13.00
  -6  10   0  170.28   12.90
 -10   5   0 1353.26   69.99
   5   5   0 1306.67   70.29
 -10   5   0 1269.87   70.09
   5 -10   0 1317.47   69.89
  10  -5   0 1340.17   69.59
  -5  -5   0 1302.67   69.89
  -5  10   0 1201.18   70.09
  -5  10   0 1267.27   69.69
   4 -10   0  162.58   12.90
 -10   6   0  191.28   13.30
 -10   6   0  176.58   13.80
   6   4   0  155.78   13.20
  -4  10   0  184.08   14.40
  10  -6   0  176.68   13.20
  -4  10   0  187.58   13.10
  -6  -4   0  161.48   13.20
 -10   7   0 1066.09   58.19
   3 -10   0 1028.10   58.09
 -10   7   0 1085.79   58.39
   7   3   0 1018.10   58.39
  10  -7   0 1098.39   58.39
  -3  10   0 1061.49   58.19
  -3  10   0 1052.59   59.19
  -7  -3   0 1122.09   58.29
   2 -10   0  228.38   15.10
 -10   8   0  188.28   16.00
 -10   8   0  195.18   15.30
   8   2   0  226.18   15.40
  10  -8   0  201.48   15.40
  -8  -2   0  216.38   15.80
  -2  10   0  205.38   15.30
  -2  10   0  217.58   16.00
 -10   9   0   45.70    8.10
   1 -10   0   47.40    7.20
 -10   9   0   61.89    9.00
   9   1   0   35.90    5.00
  -9  -1   0   60.19    8.20
  -9  -1   0   44.50    7.50
  10  -9   0   35.30    8.30
  -1  10   0   72.19    8.70
  -1  10   0   63.79    7.90
 -10  10   0   54.49    8.00
 -10  10   0   68.69    9.50
   0 -10   0   58.29    7.10
  10   0   0   56.09    6.10
  10 -10   0   55.49    8.80
   0  10   0   66.49    8.20
 -10   0   0   62.39    8.10
 -10   0   0   66.29    8.20
 -11   1   0   58.19    7.60
 -11   1   0   61.99    8.50
   1  10   0   68.89    8.00
  10 -11   0   15.20    7.30
  -1 -10   0   47.90    6.50
  -1 -10   0   36.90    7.40
 -10  11   0   77.19    9.80
 -10  11   0   28.20    6.90
   2   9   0   92.59    9.80
 -11   2   0  106.89   10.70
   9 -11   0   89.69   10.70
 -11   2   0   94.59   10.00
  -2  -9   0   93.89   10.30
  11  -2   0   91.79    8.70
  -2  -9   0   90.49    7.90
  -9  11   0   80.69    9.80
  -9  11   0   94.29   11.50
 -11   3   0   72.19    7.70
   3   8   0   26.70    6.40
 -11   3   0   82.39    8.50
   8 -11   0   44.60    7.60
  11  -3   0   48.90    6.20
  -8  11   0   59.69    8.40
  -3  -8   0   28.90    6.80
 -11   4   0  766.62   45.60
 -11   4   0  802.62   45.30
   7 -11   0  818.02   45.90
   4   7   0  859.51   46.00
  -7  11   0  790.72   45.30
  -4  -7   0  812.82   45.70
  11  -4   0  800.82   44.80
 -11   5   0  260.37   18.90
   6 -11   0  276.97   19.50
   5   6   0  300.37   19.70
 -11   5   0  282.07   19.50
  -6  11   0  230.78   19.00
  -5  -6   0  312.07   19.40
  -6  11   0  272.37   18.80
  11  -5   0  268.17   18.30
   6   5   0  234.88   18.90
   5 -11   0  275.17   19.30
 -11   6   0  301.47   19.40
 -11   6   0  274.57   19.30
  -6  -5   0  263.57   19.50
  11  -6   0  302.77   19.30
  -5  11   0  273.17   19.20
  -5  11   0  307.97   20.00
 -11   7   0  756.72   45.10
 -11   7   0  811.32   45.10
   7   4   0  762.42   45.50
  11  -7   0  823.12   45.10
  -4  11   0  815.72   45.70
  -4  11   0  828.12   45.30
  -7  -4   0  783.82   44.90
 -11   8   0   33.80    6.80
   3 -11   0   35.30    6.50
 -11   8   0   61.09    8.20
  -3  11   0   66.89    8.70
  -3  11   0   49.50    7.20
  -8  -3   0   73.99    8.40
  11  -8   0   26.80    7.30
   9   2   0   99.49   10.40
   2 -11   0   85.79    9.60
 -11   9   0  101.29   10.90
 -11   9   0  107.09   10.50
  -2  11   0  105.09   10.40
  -9  -2   0   99.69   10.10
  11  -9   0   73.59   10.80
  -2  11   0   91.29   10.40
 -11  10   0   29.50    6.80
 -11  10   0   63.99    9.10
   1 -11   0   31.90    6.90
  -1  11   0   67.99    7.80
  -1  11   0   76.29    9.40
 -10  -1   0   62.39    8.00
 -10  -1   0   43.50    7.20
  11 -10   0   15.10    7.50
 -11  11   0  198.68   15.40
 -11  11   0  181.68   16.20
  11   0   0  211.28   13.40
   0 -11   0  200.08   14.80
   0  11   0  191.88   15.40
 -11   0   0  182.28   14.90
 -11   0   0  205.68   15.90
  11 -11   0  221.98   17.00
  11 -12   0  264.57   20.40
   1  11   0  256.87   18.40
 -12   1   0  257.67   19.50
 -12   1   0  280.67   18.90
 -11  12   0  248.38   20.60
  -1 -11   0  261.07   19.50
  -1 -11   0  279.77   17.80
 -11  12   0  273.97   19.60
  12  -1   0  258.17   17.40
 -12   2   0  124.09   11.70
 -12   2   0  121.19   11.40
  10 -12   0   88.29   12.00
   2  10   0  107.99   10.90
  -2 -10   0  115.99   11.90
 -10  12   0  120.59   13.20
 -10  12   0  100.39   10.80
  -2 -10   0  109.39    9.20
  12  -2   0   91.49    9.80
 -12   3   0  354.86   23.80
   9 -12   0  377.06   24.60
 -12   3   0  392.96   23.60
   3   9   0  351.86   23.40
  -3  -9   0  375.76   23.70
  12  -3   0  381.76   22.90
  -9  12   0  356.96   23.80
  -9  12   0  332.27   24.60
   4   8   0  495.45   28.30
 -12   4   0  437.76   27.60
 -12   4   0  431.26   27.80
   8 -12   0  474.35   28.30
  12  -4   0  427.46   27.50
  -4  -8   0  500.35   28.50
  -8  12   0  418.16   27.70
   5   7   0  269.97   16.90
 -12   5   0  226.58   16.80
   7 -12   0  232.68   17.70
 -12   5   0  230.28   16.30
  -7  12   0  184.98   16.70
  12  -5   0  214.18   16.10
  -5  -7   0  262.37   17.70
  -7  12   0  216.68   16.80
   6 -12   0   70.79    9.40
   6   6   0   76.39    9.10
 -12   6   0   61.29    8.50
 -12   6   0   71.39    9.10
  -6  12   0   64.09    8.70
  -6  -6   0   67.59    8.90
  -6  12   0   64.99    9.40
  12  -6   0   59.39    8.60
 -12   7   0  233.78   17.00
 -12   7   0  257.77   17.40
   7   5   0  223.68   17.50
   5 -12   0  241.88   17.30
  -7  -5   0  216.78   16.90
  12  -7   0  214.98   17.30
  -5  12   0  248.38   17.70
  -5  12   0  259.37   17.30
 -12   8   0  430.36   28.20
   8   4   0  415.36   27.70
 -12   8   0  439.86   28.40
  -8  -4   0  440.26   28.00
  12  -8   0  445.86   28.70
  -4  12   0  481.85   28.70
  -4  12   0  512.95   28.20
 -12   9   0  333.07   23.50
   3 -12   0  379.06   23.60
   9   3   0  376.16   24.00
 -12   9   0  337.67   23.90
  12  -9   0  397.16   24.00
  -3  12   0  329.17   23.80
  -3  12   0  350.86   23.00
  -9  -3   0  369.36   23.70
   2 -12   0  111.49   11.10
 -12  10   0  116.79   12.20
 -12  10   0  112.19   12.00
  10   2   0  106.69   11.60
 -10  -2   0  114.19   11.50
  -2  12   0  112.79   11.60
  12 -10   0   99.99   12.00
  -2  12   0  114.69   11.90
  11   1   0  264.37   16.50
   1 -12   0  271.97   18.00
 -12  11   0  239.18   18.90
 -12  11   0  225.48   19.70
  -1  12   0  254.87   18.30
 -11  -1   0  270.87   18.60
 -11  -1   0  251.07   18.70
  12 -11   0  288.17   20.50
  -1  12   0  260.27   19.50
 -12  12   0  280.17   21.80
   0 -12   0  298.57   20.80
  12   0   0  297.57   18.80
 -12  12   0  264.87   20.60
  12 -12   0  334.87   22.70
   0  12   0  267.97   19.80
 -12   0   0  297.47   20.30
 -12   0   0  284.77   21.40
 -13   1   0  111.69   12.60
   1  12   0  120.49   12.50
  12 -13   0   94.39   13.80
 -13   1   0  111.79   12.30
 -12  13   0  123.39   14.60
  13  -1   0  100.89   10.40
 -12  13   0  127.29   13.50
  -1 -12   0  107.69   12.50
  -1 -12   0  113.09   11.20
 -13   2   0  154.18   14.80
   2  11   0  150.08   13.80
 -13   2   0  152.08   14.80
  11 -13   0  175.48   16.20
  -2 -11   0  160.08   12.40
  13  -2   0  148.99   13.10
 -11  13   0  181.28   17.20
 -11  13   0  156.48   15.50
  -2 -11   0  160.98   15.20
  10 -13   0   59.29   10.40
 -13   3   0   85.49   10.10
   3  10   0   88.79    9.90
 -13   3   0   81.99   10.80
  13  -3   0   75.09    9.10
 -10  13   0   82.69   11.80
  -3 -10   0   92.39   10.70
 -10  13   0   78.09   10.90
 -13   4   0   88.99   10.30
   4   9   0   62.39    9.20
 -13   4   0   78.89   10.50
   9 -13   0   64.09   10.60
  -9  13   0   82.69   10.70
  -4  -9   0   96.59   10.90
  -9  13   0   71.19   10.50
  13  -4   0   79.49    9.00
 -13   5   0  278.07   19.60
   8 -13   0  277.07   20.50
 -13   5   0  276.17   18.60
   5   8   0  253.67   19.10
  13  -5   0  266.07   18.40
  -5  -8   0  265.27   19.60
  -8  13   0  253.07   19.10
 -13   6   0  400.16   25.50
   6   7   0  377.16   25.10
 -13   6   0  424.76   25.20
   7 -13   0  410.16   25.80
  -7  13   0  425.16   25.40
  -6  -7   0  371.96   25.30
  13  -6   0  407.46   25.20
  -7  13   0  294.27   25.20
 -13   7   0  380.16   25.00
   7   6   0  413.96   25.70
   6 -13   0  378.66   25.50
 -13   7   0  398.16   26.00
  -7  -6   0  373.76   25.70
  13  -7   0  423.76   25.30
  -6  13   0  378.36   25.10
  -6  13   0  387.36   26.20
 -13   8   0  255.77   19.70
   8   5   0  265.97   19.60
 -13   8   0  276.27   19.40
   5 -13   0  249.18   18.60
  -5  13   0  275.87   20.30
  -8  -5   0  249.18   18.90
  -5  13   0  276.87   19.10
  13  -8   0  278.07   19.20
 -13   9   0   78.89   10.30
   9   4   0   79.19   10.10
 -13   9   0   75.99   10.50
   4 -13   0   91.79   10.20
  -4  13   0   72.19   10.40
  -9  -4   0   90.99   10.50
  13  -9   0   67.89   10.00
  -4  13   0   82.09   10.30
  10   3   0   53.89    9.40
   3 -13   0   73.99    9.90
 -13  10   0   86.09   10.80
 -13  10   0   92.19   11.30
 -10  -3   0   71.39   10.50
  13 -10   0   82.89   11.50
  -3  13   0   79.59   10.30
  -3  13   0   91.59   11.10
   2 -13   0  160.08   13.40
 -13  11   0  158.18   15.40
 -13  11   0  151.18   14.80
  11   2   0  150.68   14.80
  13 -11   0  156.28   15.70
 -11  -2   0  146.59   14.40
  -2  13   0  145.79   13.70
  -2  13   0  154.58   15.40
  12   1   0  101.29   10.20
 -13  12   0  118.49   13.60
   1 -13   0  121.99   12.60
 -13  12   0  109.89   12.90
  13 -12   0  101.39   13.40
  -1  13   0  121.99   12.30
  -1  13   0  127.99   13.70
 -12  -1   0  103.69   12.70
 -13  13   0  134.79   15.70
  13   0   0  140.59   12.60
   0 -13   0  151.88   13.30
 -13  13   0  141.39   15.90
  13 -13   0  124.79   17.10
 -13   0   0  152.28   15.70
 -13   0   0  155.88   14.70
   0  13   0  143.89   14.40
   0  13   0  139.69   15.20
  13 -14   0  188.08   21.50
 -14   1   0  251.17   19.40
   1  13   0  232.68   18.40
 -14   1   0  195.38   19.30
 -13  14   0  230.68   21.40
  14  -1   0  238.08   17.10
 -13  14   0  246.88   20.30
 -14   2   0   18.30    7.50
 -14   2   0   11.70    8.00
   2  12   0   20.20    7.40
  12 -14   0   29.50    9.90
  14  -2   0   14.60    6.50
  -2 -12   0   25.70    8.60
 -12  14   0   43.90   10.20
 -12  14   0   76.89   11.80
  11 -14   0  143.19   16.70
   3  11   0  144.19   14.00
 -14   3   0  147.69   14.10
 -14   3   0  142.99   14.80
 -11  14   0  160.08   16.60
  -3 -11   0  146.49   14.60
  14  -3   0  137.79   12.60
 -11  14   0  155.38   15.10
 -14   4   0  280.57   19.40
  10 -14   0  255.37   20.50
 -14   4   0  270.37   20.00
   4  10   0  246.48   19.30
 -10  14   0  213.78   19.70
  -4 -10   0  231.88   18.90
  14  -4   0  245.88   18.60
 -10  14   0  255.57   20.40
 -14   5   0   19.40    7.60
 -14   5   0    2.50    6.00
   5   9   0   11.90    6.20
   9 -14   0    2.30    7.40
  -9  14   0    5.30    7.10
  14  -5   0    2.00    5.90
  -9  14   0   14.90    6.90
  -5  -9   0    4.90    6.90
   6   8   0  129.59   13.60
 -14   6   0  133.79   14.00
   8 -14   0  128.89   14.30
 -14   6   0  137.79   13.40
  14  -6   0  135.59   12.80
  -8  14   0  139.79   13.60
  -8  14   0   88.29   12.70
  -6  -8   0  151.28   14.60
   7 -14   0 1295.77   72.19
 -14   7   0 1265.97   71.59
   7   7   0 1310.37   72.09
 -14   7   0 1376.36   71.49
  14  -7   0 1375.86   71.79
  -7  14   0 1262.07   71.09
  -7  14   0 1122.59   71.89
  -7  -7   0 1268.97   71.89
   8   6   0  132.49   14.30
 -14   8   0  139.89   14.20
 -14   8   0  127.99   13.40
   6 -14   0  138.29   14.00
  -6  14   0  128.99   13.50
  14  -8   0  130.39   13.50
  -6  14   0  115.59   13.40
  -8  -6   0  136.49   14.00
 -14   9   0    2.80    7.10
   5 -14   0   -2.50    2.70
   9   5   0    4.60    6.20
 -14   9   0   12.30    7.20
  14  -9   0    7.40    7.20
  -9  -5   0    5.40    6.50
  -5  14   0    3.90    6.70
  -5  14   0   -3.20    6.70
 -14  10   0  244.68   19.70
 -14  10   0  255.57   19.60
   4 -14   0  234.38   18.50
  10   4   0  262.67   19.90
  -4  14   0  232.58   18.70
  14 -10   0  285.07   20.60
 -10  -4   0  234.18   18.80
  -4  14   0  227.58   19.30
 -14  11   0  158.88   15.10
   3 -14   0  132.79   13.90
  11   3   0  144.79   14.90
 -14  11   0  156.68   16.10
  -3  14   0  157.28   15.30
  -3  14   0  136.29   14.10
 -11  -3   0  135.69   15.00
  14 -11   0  155.58   16.00
 -14  12   0   66.59   11.10
  12   2   0   23.50    8.30
 -14  12   0   59.09   10.00
   2 -14   0   21.90    7.40
 -12  -2   0   21.80    8.60
  -2  14   0   37.80    9.70
  -2  14   0   24.50    7.60
  14 -12   0   26.00   10.00
 -14  13   0  230.78   20.20
   1 -14   0  243.88   19.30
 -14  13   0  220.18   20.20
  14 -13   0  198.88   21.30
  -1  14   0  227.38   19.80
  -1  14   0  241.98   18.80
 -13  -1   0  206.98   18.80
 -14  14   0   52.39   10.70
 -14  14   0   28.20   11.50
 -14   0   0   59.99   11.30
   0  14   0   31.50    8.60
 -14   0   0   42.50    9.60
  14 -14   0   35.30   12.60
   0  14   0   45.70   10.70
   1  14   0   38.70    9.00
  14 -15   0  -10.10   11.30
 -15   1   0   23.80    9.60
 -15   1   0   22.30    8.30
 -14  15   0   26.20   10.40
 -14  15   0   20.50   10.80
   2  13   0  188.48   17.30
 -15   2   0  207.88   18.20
  13 -15   0  179.88   19.90
 -15   2   0  192.48   19.00
 -13  15   0  192.58   20.10
 -13  15   0  232.98   21.10
  15  -2   0  209.58   17.40
  -2 -13   0  199.28   18.40
  12 -15   0  508.35   36.00
   3  12   0  515.55   32.80
 -15   3   0  518.15   32.80
 -15   3   0  507.35   33.60
  -3 -12   0  510.05   33.70
 -12  15   0  490.15   35.00
 -12  15   0  454.45   34.70
  15  -3   0  544.55   31.90
 -15   4   0  219.38   19.60
 -15   4   0  247.98   18.60
   4  11   0  197.88   17.90
  11 -15   0  206.58   20.90
  -4 -11   0  229.08   19.70
 -11  15   0  185.58   19.20
  15  -4   0  256.37   18.20
 -11  15   0  231.68   19.70
 -15   5   0   19.40    8.80
   5  10   0   16.40    7.50
 -15   5   0   32.70    8.40
  10 -15   0   39.20   10.00
  -5 -10   0   27.70    8.90
 -10  15   0   40.30   10.40
 -10  15   0   15.40    7.60
  15  -5   0   31.20    7.60
   9 -15   0  513.85   35.00
 -15   6   0  489.55   33.10
   6   9   0  515.45   33.40
 -15   6   0  514.35   33.00
  -6  -9   0  532.95   33.80
  15  -6   0  532.65   34.30
  -9  15   0  518.75   33.50
   7   8   0  482.95   30.70
 -15   7   0  481.45   31.90
   8 -15   0  418.26   31.50
 -15   7   0  527.65   31.40
  -8  15   0  463.25   31.50
  15  -7   0  475.55   32.60
  -7  -8   0  461.35   31.00
   7 -15   0  455.15   31.40
 -15   8   0  563.74   32.30
 -15   8   0  490.75   31.10
   8   7   0  449.06   31.10
  -7  15   0  472.75   31.20
  -8  -7   0  469.65   31.30
  -7  15   0  407.56   30.80
  15  -8   0  491.75   31.60
 -15   9   0  504.65   32.70
 -15   9   0  467.95   32.80
   6 -15   0  537.95   34.40
   9   6   0  496.95   33.10
  -9  -6   0  492.95   32.80
  -6  15   0  457.95   32.80
  -6  15   0  510.85   32.00
  15  -9   0  537.75   33.50
  10   5   0   28.40    9.00
 -15  10   0   29.00    9.20
 -15  10   0   31.70    9.90
   5 -15   0   21.80    8.20
  15 -10   0   26.10    9.20
  -5  15   0   34.40    9.00
 -10  -5   0   24.80    9.10
  -5  15   0    8.90    8.80
 -15  11   0  247.48   19.60
 -15  11   0  197.18   19.30
   4 -15   0  219.28   19.40
  11   4   0  239.68   20.00
  -4  15   0  208.98   19.60
  15 -11   0  213.78   20.70
 -11  -4   0  234.48   18.70
  -4  15   0  203.28   18.60
  12   3   0  507.75   33.90
 -15  12   0  460.45   33.80
 -15  12   0  561.04   34.10
   3 -15   0  570.44   33.90
  -3  15   0  512.85   34.30
 -12  -3   0  539.15   34.10
  15 -12   0  518.15   36.30
  -3  15   0  493.75   33.30
   2 -15   0  203.68   17.10
 -15  13   0  189.28   19.30
  13   2   0  193.68   18.80
 -15  13   0  220.08   19.40
  -2  15   0  172.58   17.00
  15 -13   0  203.08   20.50
 -13  -2   0  179.18   18.70
  -2  15   0  191.28   18.80
  14   1   0   20.90    8.50
 -15  14   0   17.10    9.70
 -15  14   0   24.20   10.30
  -1  15   0   15.20    9.20
  15 -14   0    0.40   11.30
 -14  -1   0   23.50   10.20
  -1  15   0   33.50    9.30
 -15  15   0   44.80   11.90
 -15  15   0   30.40   10.90
   0  15   0   44.70    9.80
  15 -15   0   18.10   13.30
 -15   0   0   29.30   10.40
   0  15   0   41.60   11.20
  15 -16   0   52.59   16.40
   1  15   0   80.59   12.40
 -16   1   0   63.79   12.80
 -16   1   0   65.49   12.60
   1  15   0   58.49   13.20
 -15  16   0   89.69   16.00
 -15  16   0   60.99   12.40
  14 -16   0   82.59   15.20
 -16   2   0  117.19   15.40
 -16   2   0  126.29   14.80
   2  14   0  109.39   13.80
 -14  16   0  101.89   17.30
  -2 -14   0  120.29   15.00
 -14  16   0   98.39   14.80
   3  13   0  181.18   18.00
 -16   3   0  194.08   19.80
 -16   3   0  198.38   18.40
  13 -16   0  197.58   22.60
  16  -3   0  190.08   19.50
 -13  16   0  210.98   22.10
 -13  16   0  216.28   20.40
  -3 -13   0  198.28   19.80
   4  12   0   13.70    7.90
 -16   4   0   21.50    8.40
  12 -16   0   19.80   11.00
 -16   4   0    7.10    9.40
  -4 -12   0   -1.50    7.60
 -12  16   0    6.30    8.70
  16  -4   0    4.70    7.30
 -12  16   0   -4.80    8.70
 -16   5   0  166.38   16.10
  11 -16   0  130.19   17.40
 -16   5   0  156.58   17.20
   5  11   0  161.18   16.60
  16  -5   0  142.39   15.90
 -11  16   0  145.09   17.40
  -5 -11   0  167.28   17.50
  10 -16   0   80.79   13.90
 -16   6   0   72.89   11.70
 -16   6   0   77.59   14.00
   6  10   0   89.29   12.30
  16  -6   0   63.39   10.30
  -6 -10   0   96.59   13.30
 -10  16   0   56.99   12.50
 -16   7   0  346.57   25.00
   9 -16   0  323.97   25.80
 -16   7   0  310.87   24.80
   7   9   0  293.57   24.30
  -9  16   0  328.47   25.60
  16  -7   0  318.07   23.20
  -7  -9   0  308.57   24.00
   8   8   0 1690.83   95.69
   8 -16   0 1724.73   96.69
 -16   8   0 1797.42   95.79
 -16   8   0 1638.04   95.89
  -8  16   0 1670.13   96.09
  -8  -8   0 1781.72   96.09
  16  -8   0 1851.91   96.29
 -16   9   0  323.97   24.30
   7 -16   0  311.97   24.60
   9   7   0  322.27   25.70
 -16   9   0  314.17   25.20
  -7  16   0  305.97   25.60
  -7  16   0  305.47   24.20
  16  -9   0  337.37   24.20
  -9  -7   0  365.06   24.70
 -16  10   0   75.69   11.70
 -16  10   0   81.49   13.10
  10   6   0   63.59   11.80
  -6  16   0   72.89   12.60
 -10  -6   0   72.89   12.50
  -6  16   0   81.09   12.80
  16 -10   0   77.09   13.00
   5 -16   0  166.58   18.00
 -16  11   0  165.58   17.00
 -16  11   0  133.29   16.60
  11   5   0  137.39   16.60
  16 -11   0  140.39   18.30
  -5  16   0  165.98   17.00
  -5  16   0  174.18   16.80
 -11  -5   0  148.89   16.60
   4 -16   0   -1.00    8.30
  12   4   0    6.40    8.40
 -16  12   0    6.00    9.40
 -16  12   0   -4.00    8.40
  -4  16   0    0.30    9.70
  16 -12   0    1.10    9.70
 -12  -4   0   10.90    8.60
  -4  16   0   -1.80    7.60
   3 -16   0  187.68   18.40
  13   3   0  215.18   20.30
 -16  13   0  212.08   19.40
 -16  13   0  190.78   20.40
 -13  -3   0  232.18   20.00
  -3  16   0  200.48   19.90
  -3  16   0  192.58   18.80
  16 -13   0  220.98   23.10
 -16  14   0   95.69   13.40
 -16  14   0  116.69   15.60
  14   2   0   86.89   13.70
  16 -14   0   72.99   16.80
  -2  16   0  102.99   14.10
 -14  -2   0  127.99   15.40
  -2  16   0  109.99   15.60
  15   1   0   65.59   12.30
 -16  15   0   63.09   14.20
 -16  15   0   64.19   13.50
 -15  -1   0   61.89   12.40
  16 -15   0   47.10   13.10
  -1  16   0   57.09   12.30
  -1  16   0   58.49   12.10
 -16  16   0  172.38   20.00
 -16  16   0  165.98   20.70
  16 -16   0  150.48   19.00
   0  16   0  148.99   18.40
   0  16   0  176.68   18.20
 -16   0   0  157.58   18.10
   1  16   0   34.20   13.30
 -17   1   0   64.39   12.60
   1  16   0   43.60   11.90
  16 -17   0   49.00   14.30
 -17   1   0   59.79   13.20
 -16  17   0   50.39   15.00
 -16  17   0   56.59   13.50
 -17   2   0   13.30   10.90
 -17   2   0   35.30   11.00
   2  15   0   31.50   10.30
  15 -17   0    7.60   11.10
 -15  17   0   24.30   11.70
 -15  17   0   16.30   12.60
 -17   3   0   47.50   12.80
 -17   3   0   49.99   11.10
   3  14   0   42.70   10.00
  14 -17   0   66.49   16.30
 -14  17   0   64.49   13.60
  -3 -14   0   25.50   10.70
 -14  17   0   57.79   14.90
 -17   4   0   56.19   13.50
 -17   4   0   47.20   11.70
  13 -17   0   49.60   12.20
   4  13   0   81.79   12.00
 -13  17   0   69.69   14.40
  17  -4   0   60.49   11.00
 -13  17   0   65.59   13.60
  -4 -13   0   72.99   12.70
 -17   5   0   15.20    8.70
   5  12   0   10.60    8.20
 -17   5   0   26.80    9.90
  12 -17   0   22.20   11.70
 -12  17   0   11.00    7.70
 -12  17   0   23.40   10.30
  17  -5   0   24.30    9.70
  -5 -12   0   18.50    9.70
   6  11   0  131.29   15.80
  11 -17   0  162.68   19.40
 -17   6   0  164.78   16.60
 -17   6   0  157.78   17.90
 -11  17   0  160.48   18.20
  -6 -11   0  131.99   16.60
  17  -6   0  126.89   14.50
 -17   7   0  574.04   40.30
 -17   7   0  651.43   39.90
   7  10   0  623.34   40.10
  10 -17   0  645.04   42.10
 -10  17   0  613.74   41.30
  17  -7   0  705.33   44.00
  -7 -10   0  604.64   40.50
 -17   8   0  219.28   21.70
   9 -17   0  201.58   21.50
 -17   8   0  241.08   20.50
   8   9   0  255.37   20.00
  -9  17   0  210.98   21.20
  -8  -9   0  202.28   20.20
  17  -8   0  230.48   19.30
 -17   9   0  218.08   19.70
   9   8   0  200.98   19.60
   8 -17   0  203.68   20.50
 -17   9   0  234.98   21.10
  -8  17   0  203.88   20.00
  -9  -8   0  210.48   19.70
  -8  17   0  151.78   18.70
  17  -9   0  215.18   18.90
 -17  10   0  527.05   38.90
  10   7   0  613.34   39.90
   7 -17   0  584.74   41.70
 -17  10   0  648.24   40.90
 -10  -7   0  646.14   39.90
  -7  17   0  583.24   39.90
  17 -10   0  692.03   42.00
  -7  17   0  596.74   40.10
 -17  11   0  147.09   17.70
 -17  11   0  157.08   16.90
  11   6   0  165.58   17.60
  -6  17   0  123.59   17.00
  17 -11   0  137.19   16.80
  -6  17   0  130.89   15.60
 -11  -6   0  165.88   17.70
   5 -17   0    7.00    9.60
 -17  12   0   26.20   10.30
  12   5   0   16.40   10.10
 -17  12   0   21.30   10.90
  17 -12   0   25.60   11.10
  -5  17   0   14.00   10.40
  -5  17   0   20.20   10.80
 -12  -5   0   22.60    9.80
 -17  13   0   55.29   13.30
   4 -17   0   79.49   14.30
 -17  13   0   71.49   14.40
  13   4   0   60.39   12.50
  -4  17   0   70.39   12.90
  -4  17   0   58.89   13.40
 -13  -4   0   64.69   12.70
  17 -13   0   63.89   14.20
   3 -17   0   32.60   11.00
  14   3   0   62.19   12.50
 -17  14   0   63.69   14.10
 -17  14   0   50.09   13.50
  17 -14   0   43.80   12.00
  -3  17   0   48.70   11.50
 -14  -3   0   67.99   13.60
  -3  17   0   56.59   13.00
  15   2   0   24.60   11.00
 -17  15   0   22.60   11.70
 -17  15   0   39.10   12.60
  -2  17   0    9.80   10.60
  -2  17   0   26.40   10.30
 -15  -2   0   36.40   11.40
  17 -15   0   30.80   13.90
 -17  16   0   60.49   15.00
 -17  16   0   74.39   16.70
  16   1   0   63.19   13.40
  17 -16   0   56.89   17.60
 -16  -1   0   39.90   12.40
  -1  17   0   72.59   13.40
  -1  17   0   39.00   13.30
 -17  17   0   11.30   12.60
 -17  17   0    6.60   11.50
   0  17   0    9.20    9.40
   0  17   0    9.00   10.80
 -17   0   0   10.30   11.00
  17 -17   0   -0.90   10.70
   1  17   0    9.20   10.90
 -18   1   0   19.30   10.90
  17 -18   0    8.30   10.70
   1  17   0   32.00   11.30
 -17  18   0   24.00   13.90
 -17  18   0   13.30   12.80
   2  16   0    9.00    9.40
 -18   2   0    1.90    9.60
 -18   2   0   -2.30   10.10
  16 -18   0    4.40   11.10
 -16  18   0   17.30   13.30
 -16  18   0   33.00   13.50
 -18   3   0   68.89   13.00
 -18   3   0   89.69   14.60
  15 -18   0   88.99   19.80
   3  15   0   68.69   13.20
  -3 -15   0   62.69   13.70
 -15  18   0   90.69   16.90
 -15  18   0   72.59   17.30
   4  14   0  142.89   17.00
 -18   4   0  166.78   20.40
  14 -18   0  159.88   19.20
 -18   4   0  150.08   17.40
 -14  18   0  151.98   20.90
  -4 -14   0  121.09   17.70
 -14  18   0   87.09   17.90
  13 -18   0  262.77   26.60
 -18   5   0  238.58   25.20
   5  13   0  229.48   21.00
 -18   5   0  226.48   22.10
  -5 -13   0  221.48   22.20
 -13  18   0  238.78   24.20
  18  -5   0  226.48   21.70
   6  12   0  379.16   28.10
  12 -18   0  384.06   32.50
 -18   6   0  364.66   28.70
 -18   6   0  344.57   28.00
  -6 -12   0  371.06   29.90
 -12  18   0  378.06   29.60
  18  -6   0  404.66   29.80
 -18   7   0  180.08   21.30
   7  11   0  194.88   19.30
 -18   7   0  162.48   18.20
  11 -18   0  173.58   21.60
  18  -7   0  170.28   17.00
  -7 -11   0  161.98   18.60
 -11  18   0  176.38   21.30
 -18   8   0   59.39   12.00
   8  10   0   47.90   11.50
 -18   8   0   73.89   13.10
  10 -18   0   59.19   14.30
  -8 -10   0   49.00   12.20
 -10  18   0   64.49   13.10
 -18   9   0  245.08   22.40
   9   9   0  279.67   22.70
   9 -18   0  255.07   23.50
 -18   9   0  274.27   23.00
  -9  18   0  260.47   23.80
  -9  -9   0  249.08   22.80
  18  -9   0  271.17   22.90
 -18  10   0   45.00   11.50
  10   8   0   54.89   11.70
 -18  10   0   54.99   11.60
   8 -18   0   59.49   13.30
  -8  18   0   57.99   13.30
 -10  -8   0   59.69   12.40
  -8  18   0   44.60   12.40
  18 -10   0   54.89   12.70
  11   7   0  147.29   18.60
   7 -18   0  143.09   20.20
 -18  11   0  214.38   20.70
 -18  11   0  182.18   19.60
  -7  18   0  223.88   21.10
  18 -11   0  154.38   19.80
 -11  -7   0  201.08   20.20
  -7  18   0  215.78   20.90
   6 -18   0  386.26   32.00
  12   6   0  373.06   29.20
 -18  12   0  369.76   29.00
 -18  12   0  414.46   28.90
  18 -12   0  386.26   30.90
 -12  -6   0  369.26   28.70
  -6  18   0  370.56   28.70
  -6  18   0  291.57   28.30
 -18  13   0  228.68   24.20
   5 -18   0  245.98   24.60
  13   5   0  246.08   22.00
 -18  13   0  241.98   22.60
  -5  18   0  221.98   22.90
  18 -13   0  241.78   25.00
 -13  -5   0  250.27   22.40
  -5  18   0  222.08   22.20
  14   4   0  160.48   19.50
 -18  14   0  137.89   18.30
   4 -18   0  178.58   21.40
 -18  14   0  133.89   20.40
 -14  -4   0  177.88   20.50
  18 -14   0  178.88   19.00
  -4  18   0  179.48   19.30
  -4  18   0  131.19   18.80
 -18  15   0   89.29   16.20
  15   3   0   55.99   14.00
 -18  15   0   54.09   15.20
  -3  18   0   76.29   14.20
  18 -15   0   81.09   17.10
 -15  -3   0   66.99   14.00
  -3  18   0   81.89   15.60
 -18  16   0   -3.60   12.50
 -18  16   0    3.10   12.00
  16   2   0   17.10   10.10
  -2  18   0  -10.10    9.10
  18 -16   0    3.80   13.10
 -16  -2   0   -0.40   10.80
  -2  18   0   -4.10   10.30
 -18  17   0   24.40   12.20
 -18  17   0   17.90   13.10
  17   1   0   19.50   11.20
 -17  -1   0   14.80   10.40
  -1  18   0   16.10   11.50
  -1  18   0   11.60   10.50
  18 -17   0   22.20   15.50
  18   0   0    5.10   10.30
 -18  18   0   -1.70   12.70
 -18   0   0    7.00   10.20
  18 -18   0    2.60   13.70
   0  18   0   24.20   11.80
   0  18   0    9.00   10.40
   1  18   0   30.20   11.40
   1  18   0   17.90   11.40
  18 -19   0   18.40   15.70
 -19   1   0   35.60   12.80
 -18  19   0   31.20   14.90
 -18  19   0   15.20   12.70
 -19   2   0   10.60   10.90
 -19   2   0   36.00   12.00
   2  17   0   55.19   12.40
   2  17   0   54.79   13.80
 -17  19   0   39.40   15.00
 -17  19   0   28.50   13.70
   3  16   0  301.47   24.40
 -19   3   0  287.27   26.30
 -19   3   0  335.27   27.10
  16 -19   0  269.87   32.30
 -16  19   0  261.27   28.80
 -16  19   0  307.67   28.00
  15 -19   0  106.69   16.90
   4  15   0  128.19   16.10
 -19   4   0  124.79   18.00
 -19   4   0  106.59   15.40
  -4 -15   0  109.69   16.90
 -15  19   0   47.20   13.60
 -15  19   0  103.19   16.80
  14 -19   0   39.30   16.10
 -19   5   0   80.39   14.70
   5  14   0   76.29   13.30
 -19   5   0   55.39   12.50
  -5 -14   0   98.59   16.10
 -14  19   0   82.29   17.00
 -19   6   0  194.88   19.50
  13 -19   0  125.69   21.70
 -19   6   0  105.59   15.90
   6  13   0  163.48   18.30
  -6 -13   0  180.08   20.40
  19  -6   0   75.89   16.60
 -13  19   0  151.78   19.80
  12 -19   0  175.98   23.20
   7  12   0  108.79   16.40
 -19   7   0  129.59   18.20
 -19   7   0  152.18   19.70
  19  -7   0  118.39   15.20
  -7 -12   0  107.49   17.80
 -12  19   0  188.08   20.30
 -19   8   0  180.08   21.70
  11 -19   0  214.28   25.30
 -19   8   0  185.28   20.00
   8  11   0  181.88   20.10
 -11  19   0  211.98   22.40
  19  -8   0  213.68   19.70
  -8 -11   0  177.98   21.00
 -19   9   0   18.80   12.40
 -19   9   0   27.40   12.00
  10 -19   0   15.30   14.30
   9  10   0   12.20   10.50
 -10  19   0   11.20    7.50
  -9 -10   0   15.00   11.90
  19  -9   0   27.20   11.60
 -10  19   0   22.60   12.00
 -19  10   0   23.50   11.40
  10   9   0   14.10   10.70
 -19  10   0   26.10   12.60
 -10  -9   0   33.10   11.80
  -9  19   0   10.60   10.00
  -9  19   0   22.40   12.80
  11   8   0  215.38   21.30
 -19  11   0  200.08   21.60
 -19  11   0  192.38   21.00
   8 -19   0  177.38   21.60
  -8  19   0  169.58   21.80
 -11  -8   0  193.28   20.50
  -8  19   0  148.19   20.70
  19 -11   0  191.68   22.20
 -19  12   0  111.89   17.00
  12   7   0  197.88   19.60
 -19  12   0  151.28   19.90
 -12  -7   0  191.68   19.60
  -7  19   0  134.69   18.90
  19 -12   0  129.99   18.60
  -7  19   0  148.19   18.30
  13   6   0   79.09   16.20
   6 -19   0  197.38   19.10
 -19  13   0  140.09   18.70
 -19  13   0  168.88   19.60
  19 -13   0   90.59   18.00
  -6  19   0  255.07   22.60
 -13  -6   0  117.29   16.90
  -6  19   0  198.28   20.20
 -19  14   0   84.09   15.60
  14   5   0   38.00   12.70
   5 -19   0   98.29   15.90
 -19  14   0   67.69   16.20
  -5  19   0   89.89   15.30
  19 -14   0   83.99   17.20
 -14  -5   0   60.69   14.20
  -5  19   0   90.19   15.80
 -19  15   0   66.49   15.60
  15   4   0   93.59   16.60
 -19  15   0   93.69   17.90
  -4  19   0  126.89   17.30
  19 -15   0   98.99   18.20
  -4  19   0   90.99   16.70
 -15  -4   0   86.19   15.90
 -19  16   0  278.47   25.80
  16   3   0  288.77   26.40
 -19  16   0  309.67   29.20
  -3  19   0  264.37   26.40
  -3  19   0  320.17   27.00
 -16  -3   0  263.27   26.40
  19 -16   0  300.97   30.90
 -19  17   0   17.70   13.30
  17   2   0   26.20   12.00
 -17  -2   0   25.60   12.10
  -2  19   0   49.50   12.90
  19 -17   0   18.80   12.20
  -2  19   0   35.50   12.50
 -19  18   0   12.40   13.20
 -19  18   0   27.50   13.60
  18   1   0    5.70   10.90
  -1  19   0   21.80   11.60
  -1  19   0   22.10   11.30
 -18  -1   0   23.40   12.00
 -19  19   0  -10.00   13.30
  19   0   0   -8.30   10.00
   0  19   0  -20.20   10.40
 -19   0   0   10.30   12.90
   0  19   0    9.50   11.40
 -20   1   0  129.09   19.10
   1  19   0  123.59   19.00
   1  19   0  117.79   17.50
 -19  20   0   97.69   20.80
  20  -1   0  122.49   19.10
 -20   2   0    7.00   12.00
  18 -20   0    6.00   16.40
   2  18   0   26.50   12.90
   2  18   0   12.00   10.60
 -18  20   0   20.70   13.50
 -18  20   0   39.50   15.60
 -20   3   0   95.29   17.90
 -20   3   0   80.09   16.80
  17 -20   0  124.59   24.60
   3  17   0   93.09   14.60
 -17  20   0   60.89   15.90
 -17  20   0   98.79   18.30
  16 -20   0   74.89   19.80
   4  16   0   82.59   14.40
 -20   4   0   68.59   14.30
 -20   4   0   77.29   15.30
  -4 -16   0   80.49   15.70
 -20   5   0   44.10   11.70
   5  15   0   36.90   11.50
 -20   5   0   47.40   13.50
  15 -20   0   53.39   18.40
 -15  20   0   53.29   15.30
 -15  20   0    6.10    6.70
  -5 -15   0   31.80   13.10
  14 -20   0  168.78   23.90
 -20   6   0  113.89   16.80
   6  14   0   48.20   12.50
 -20   6   0   92.29   16.90
 -14  20   0  192.88   21.80
  -6 -14   0   43.70   13.90
   7  13   0  102.79   14.70
  13 -20   0  133.49   23.20
 -20   7   0   84.79   15.50
 -20   7   0  121.09   18.80
 -13  20   0  121.29   17.70
  20  -7   0   82.89   16.30
  -7 -13   0  120.09   18.20
   8  12   0   73.99   13.60
 -20   8   0   62.59   14.10
  12 -20   0   25.00   14.40
 -20   8   0   33.80   13.40
 -12  20   0   52.39   14.20
  -8 -12   0   49.00   14.60
  20  -8   0   49.20   12.10
  11 -20   0  197.98   24.60
 -20   9   0  205.98   22.30
   9  11   0  245.68   23.40
 -20   9   0  202.48   23.80
  20  -9   0  241.38   22.60
 -11  20   0  235.48   25.10
  -9 -11   0  235.38   22.50
 -20  10   0  164.28   21.80
  10  10   0  188.08   21.30
 -20  10   0  140.79   18.80
  10 -20   0  144.59   21.80
 -10 -10   0  137.29   18.20
 -10  20   0  172.18   21.00
  20 -10   0  169.78   20.10
   9 -20   0  229.98   25.60
  11   9   0  239.88   23.40
 -20  11   0  222.98   23.50
 -20  11   0  206.38   23.60
 -11  -9   0  253.87   24.00
  -9  20   0  221.28   23.50
  20 -11   0  241.88   25.30
 -20  12   0   48.90   13.40
 -20  12   0   54.89   13.50
  12   8   0   45.90   13.20
  -8  20   0   69.79   14.70
  -8  20   0   59.19   14.50
  20 -12   0   45.90   14.00
 -12  -8   0   30.70   12.10
 -20  13   0  161.98   19.90
  13   7   0  148.69   18.30
 -20  13   0  118.59   18.30
   7 -20   0  139.19   20.70
  -7  20   0  168.08   19.10
  20 -13   0   94.39   17.90
  -7  20   0  158.28   19.70
 -13  -7   0  142.79   19.30
 -20  14   0  129.29   18.00
   6 -20   0   64.09   14.20
 -20  14   0  107.29   17.60
  14   6   0  166.98   18.30
 -14  -6   0  174.98   19.70
  -6  20   0  120.89   17.90
  -6  20   0   88.19   16.70
  20 -14   0   76.09   17.10
 -20  15   0   33.30   14.70
 -20  15   0   37.10   13.20
  15   5   0   52.89   13.70
  -5  20   0   38.50   12.60
  20 -15   0   52.99   16.70
 -15  -5   0   30.00   12.40
  -5  20   0   32.70   12.80
 -20  16   0   87.59   17.60
  16   4   0   65.89   16.00
 -20  16   0   75.29   16.30
  -4  20   0   68.19   15.20
  20 -16   0   70.29   18.40
  -4  20   0   78.49   16.70
 -16  -4   0   76.39   16.90
 -20  17   0   99.99   20.00
  17   3   0   84.49   16.30
 -20  17   0   98.69   17.60
  -3  20   0   82.39   16.20
  20 -17   0   95.29   16.70
  -3  20   0   84.29   16.20
 -17  -3   0   81.09   17.30
 -20  18   0    4.40   12.90
  18   2   0   10.50   11.80
 -20  18   0   18.50   12.80
  -2  20   0   18.10   12.70
 -18  -2   0    5.80   13.10
  20 -18   0    2.60   16.40
  -2  20   0    9.20   12.70
  19   1   0   96.79   17.90
 -19  -1   0  105.19   18.30
  -1  20   0  140.29   18.70
  20 -19   0  132.79   19.50
  -1  20   0   87.69   18.20
  20   0   0   31.80   13.30
   0  20   0   55.39   15.50
 -20   0   0   49.60   15.10
   0  20   0   51.39   14.10
 -21   1   0  178.88   23.90
   1  20   0  149.49   21.80
 -20  21   0  144.19   22.00
 -20  21   0  168.88   25.30
  21  -1   0  159.28   21.30
   2  19   0    7.20   12.60
   2  19   0   -5.30   11.20
 -21   2   0   16.30   13.10
 -21   3   0   32.20   14.20
   3  18   0   24.40   13.90
   3  18   0   17.00   11.90
 -21   3   0   16.50   11.80
 -21   4   0  105.59   17.40
 -21   4   0   77.89   16.80
   4  17   0   76.29   15.00
  17 -21   0  106.69   19.20
 -21   5   0   39.00   13.80
   5  16   0   39.50   12.30
 -21   5   0   15.40   13.00
  16 -21   0   21.20   17.90
  -5 -16   0   30.50   13.30
 -16  21   0   -4.80    6.40
  15 -21   0  -18.30   13.90
 -21   6   0    7.70   10.70
 -21   6   0   12.40   12.90
   6  15   0    1.10   10.10
  -6 -15   0    4.90   11.70
 -15  21   0    2.80   12.10
 -21   7   0   20.70   11.40
 -21   7   0   49.00   15.10
   7  14   0   27.90   11.20
  14 -21   0    3.90   15.00
 -14  21   0   -3.40    6.80
 -14  21   0   54.89   15.90
  -7 -14   0   41.30   12.50
 -21   8   0   30.50   13.00
  13 -21   0   10.20   16.00
 -21   8   0   13.00   10.20
   8  13   0   15.60   10.90
 -13  21   0   23.50   12.50
  -8 -13   0    5.60   11.40
  21  -8   0    5.10   11.70
 -13  21   0    0.90    7.20
 -21   9   0   11.30   10.90
 -21   9   0   -8.90    8.60
   9  12   0   13.50   10.80
 -12  21   0    1.70   13.10
  21  -9   0   -2.90    9.60
  -9 -12   0   13.60   11.90
 -12  21   0    2.60    6.30
 -21  10   0   18.20   11.10
  10  11   0    4.00    9.30
  11 -21   0    4.60   14.10
 -21  10   0    3.30   10.30
 -10 -11   0    6.30   10.20
 -11  21   0    3.40    6.20
  21 -10   0    7.50   11.60
 -21  11   0   -6.40   10.40
  10 -21   0   -0.70   11.40
 -21  11   0    4.70   10.50
  11  10   0    7.60    9.90
 -10  21   0    0.30    6.10
 -11 -10   0   -1.80   10.00
  21 -11   0    1.50   11.50
 -21  12   0    7.30   12.70
 -21  12   0   11.30   12.50
   9 -21   0    9.60   11.30
  12   9   0   20.50   11.70
  -9  21   0    7.70    8.20
 -12  -9   0    6.50   11.40
  -9  21   0    3.90   12.50
  21 -12   0    4.50   12.20
 -21  13   0    3.90   10.30
  13   8   0   29.80   10.80
 -21  13   0   13.10   11.70
  21 -13   0    5.20   14.10
 -13  -8   0   18.30   12.00
  -8  21   0    6.10   11.90
  -8  21   0   23.00   11.80
  14   7   0   24.20   11.60
 -21  14   0   30.30   13.20
 -21  14   0   24.20   11.60
  21 -14   0    8.20   14.50
 -14  -7   0   22.50   13.80
  -7  21   0   38.20   14.10
  -7  21   0   47.00   13.60
 -21  15   0    6.30   11.80
  15   6   0   11.80   11.50
 -21  15   0    3.70   11.40
 -15  -6   0   12.20   13.00
  -6  21   0   15.50   13.00
  21 -15   0    6.60   11.10
 -21  16   0   44.50   15.80
  16   5   0   15.70   11.70
 -21  16   0   35.20   14.10
  21 -16   0   10.80   11.70
 -16  -5   0   23.50   12.40
  -5  21   0   15.40   12.70
  -5  21   0   36.80   14.00
  17   4   0   75.09   16.30
 -21  17   0  112.29   19.90
 -21  17   0  104.39   17.70
  -4  21   0   89.39   17.70
  -4  21   0   88.29   18.50
 -17  -4   0   89.09   17.10
  21 -17   0   96.99   17.10
  18   3   0   23.20   13.20
 -21  18   0   33.10   14.80
 -21  18   0   26.00   14.70
  21 -18   0   14.90   15.90
  -3  21   0   23.00   14.20
 -18  -3   0   40.00   14.30
  -3  21   0   28.40   14.00
  19   2   0   11.60   13.60
 -21  19   0   -2.00   12.30
  -2  21   0   24.10   13.60
 -19  -2   0   20.00   12.20
  -2  21   0   -5.40   11.40
  20   1   0  150.58   24.10
 -21  20   0  187.18   23.90
  -1  21   0  166.28   23.20
 -20  -1   0  119.59   21.80
 -21  21   0  475.35   42.40
  21   0   0  455.75   38.90
  21 -21   0  549.45   42.60
   0  21   0  388.66   36.90
 -21   0   0  487.95   40.00
 -22   1   0   70.89   17.60
   1  21   0   38.70   17.70
  21 -22   0   40.60   18.70
 -21  22   0   30.80   17.50
  22  -1   0   45.80   16.10
 -22   2   0  113.29   20.40
   2  20   0  113.49   20.30
  22  -2   0   97.39   19.30
   3  19   0   54.09   14.70
   3  19   0   26.30   14.80
 -22   3   0   65.49   17.20
 -19  22   0   30.10   17.00
 -22   4   0   56.09   17.20
  18 -22   0   39.60   16.40
 -22   4   0   58.69   14.50
   4  18   0   34.90   12.20
 -22   5   0   48.30   15.60
   5  17   0   22.60   12.20
 -22   5   0   42.30   13.80
 -17  22   0   27.10   14.00
  -5 -17   0   31.50   13.30
   6  16   0   28.50   11.90
 -22   6   0   -6.80   11.40
 -22   6   0   11.90   12.50
  -6 -16   0    5.10   12.20
 -22   7   0   11.70   11.90
   7  15   0   11.40   10.80
 -22   7   0   -6.50   11.90
 -15  22   0    9.00   12.90
  -7 -15   0    8.80   12.90
 -15  22   0    5.30    9.70
 -22   8   0   -2.50   10.00
 -22   8   0   20.50   13.00
  14 -22   0   -6.40   14.90
   8  14   0    9.00   10.40
  -8 -14   0   -4.80   11.20
 -14  22   0    8.10    9.70
 -22   9   0   -3.30   12.20
 -22   9   0   -6.90   10.60
   9  13   0   -9.40   10.80
  13 -22   0  -10.80   13.60
  -9 -13   0   -4.80   11.80
  22  -9   0   -2.30   11.20
 -13  22   0    0.90    8.80
 -22  10   0   -1.10   10.80
 -22  10   0   11.10   12.80
  10  12   0   -2.90    9.40
 -12  22   0   -6.10   11.40
  22 -10   0  -11.00   10.40
 -12  22   0   -5.40    7.80
 -10 -12   0   -8.30   11.00
 -22  11   0   24.30   13.20
  11 -22   0   -1.00   14.80
  11  11   0   22.90   12.90
 -22  11   0   26.20   13.10
 -11  22   0    2.90    7.10
 -11 -11   0   45.90   13.50
  12  10   0   -5.90   10.20
 -22  12   0  -10.60    9.70
 -10  22   0   -2.20    6.60
  22 -12   0   -4.00   12.60
 -12 -10   0    1.00   11.50
 -22  13   0  -10.50    9.50
  13   9   0  -10.40   10.30
   9 -22   0    2.90   13.00
  22 -13   0  -22.80   11.40
 -13  -9   0   -3.40   10.90
  -9  22   0    8.50    9.10
 -22  14   0    4.00   11.50
  14   8   0   15.00   10.80
  -8  22   0   24.30   13.80
  22 -14   0   -4.00   12.20
 -14  -8   0    0.20   11.80
  -8  22   0   -7.80   11.10
 -22  15   0   20.70   14.30
  15   7   0   24.70   12.60
 -22  15   0   30.40   12.70
  22 -15   0    6.60   14.50
  -7  22   0   10.00   13.10
 -15  -7   0   11.70   12.30
 -22  16   0   11.80   12.10
  16   6   0   -1.20   12.20
 -22  16   0    3.20   13.40
  22 -16   0    9.50   15.80
  -6  22   0   22.30   12.90
 -16  -6   0   27.90   12.30
  -6  22   0   20.60   13.20
  17   5   0   34.80   14.00
 -22  17   0   36.90   14.80
  -5  22   0   37.00   14.30
 -17  -5   0   25.90   13.90
  -5  22   0   36.20   15.10
  22 -17   0   18.80   15.80
  18   4   0   37.80   13.20
 -22  18   0   51.79   16.50
 -22  18   0   49.60   16.00
  22 -18   0   53.99   20.30
  -4  22   0   42.30   15.40
 -18  -4   0   36.20   14.60
  19   3   0   34.50   13.60
 -22  19   0   27.20   15.40
  -3  22   0   38.40   14.80
 -19  -3   0   50.09   14.90
  22 -19   0   35.60   18.80
  20   2   0   73.79   18.50
  -2  22   0   79.29   19.30
 -20  -2   0   92.99   18.70
  21   1   0   38.50   14.30
  -1  22   0   28.60   16.40
 -21  -1   0   50.49   19.10
  22   0   0  174.78   23.00
 -22   0   0  158.18   24.80
   0  22   0  192.48   25.90
 -23   1   0  119.19   22.80
   1  22   0  121.59   22.40
  23  -1   0   98.79   23.80
  21 -23   0  -14.00   15.80
   2  21   0   22.40   14.50
  23  -2   0    2.60   13.10
   3  20   0   40.10   15.10
 -23   3   0   17.50   14.10
  20 -23   0    8.00   16.60
 -20  23   0   13.60   16.40
   4  19   0  139.59   23.00
 -23   4   0  188.08   22.40
 -23   5   0   60.59   15.10
 -23   5   0   39.40   15.80
   5  18   0   27.70   13.20
 -23   6   0   36.30   15.10
  17 -23   0   29.20   16.60
 -23   6   0   -0.90   11.60
   6  17   0   19.70   12.20
  -6 -17   0   13.80   13.40
 -17  23   0   60.49   16.60
 -23   7   0   39.10   14.60
  16 -23   0   18.10   15.40
   7  16   0   33.10   12.70
 -23   7   0   22.40   12.90
  -7 -16   0   49.40   15.30
 -23   8   0   22.80   12.20
   8  15   0   40.80   13.00
 -23   8   0   51.89   17.10
  -8 -15   0   30.00   14.70
 -15  23   0   47.40   17.40
   9  14   0   10.50   11.00
  14 -23   0   -3.90   16.10
 -23   9   0  -14.50   10.40
 -23   9   0    1.40   12.00
  -9 -14   0    3.40   12.30
 -14  23   0   10.00   13.80
 -23  10   0    0.60   10.60
  10  13   0    2.00   10.10
 -23  10   0    4.90   12.50
 -10 -13   0   -8.20   11.10
  23 -10   0    0.50   12.40
 -23  11   0   -8.70   11.70
  11  12   0   21.60   12.30
  12 -23   0   42.70   16.10
 -23  11   0   11.10   12.20
 -11 -12   0   19.80   13.10
 -23  12   0   18.70   14.10
  12  11   0   16.90   12.40
 -23  12   0    8.50   14.20
 -11  23   0    0.60    7.80
 -12 -11   0   24.70   13.20
  23 -12   0    7.60   12.80
 -23  13   0    9.20   12.20
  13  10   0   10.20   10.90
 -13 -10   0   13.00   12.50
 -10  23   0    4.50    7.30
  14   9   0   10.70   12.40
 -23  14   0    4.30   12.70
 -23  14   0    3.60   12.00
  23 -14   0   -2.40   12.40
 -14  -9   0    5.00   12.20
  -9  23   0    4.50    8.90
 -23  15   0   42.20   14.80
  15   8   0   10.90   13.00
 -23  15   0   42.10   14.50
  -8  23   0   35.50   14.50
 -15  -8   0   41.80   14.90
  23 -15   0   13.60   15.80
  16   7   0   28.60   12.20
 -23  16   0   10.50   12.40
 -23  16   0   20.10   12.60
 -16  -7   0   47.90   14.20
  23 -16   0   24.90   13.20
  -7  23   0   30.20   15.40
 -23  17   0   33.00   15.00
 -23  17   0   10.10   13.60
  17   6   0   35.60   14.20
  -6  23   0   21.20   14.50
 -17  -6   0   29.50   13.60
 -23  18   0   26.30   16.30
  18   5   0   35.60   16.50
 -23  18   0   46.40   16.50
  23 -18   0   36.90   18.90
  -5  23   0   48.60   17.00
 -18  -5   0   67.59   17.60
  19   4   0  182.38   26.10
 -19  -4   0  180.78   24.50
  -4  23   0  148.19   22.40
  20   3   0   19.10   16.40
 -23  20   0    2.90   16.70
  23 -20   0   18.00   15.80
  -3  23   0   19.60   15.10
 -20  -3   0   10.60   15.80
  21   2   0   -9.40   13.20
  -2  23   0    0.80   14.30
 -21  -2   0   13.10   14.80
  22   1   0  113.29   20.20
 -22  -1   0  116.59   21.90
  -1  23   0   73.69   19.30
  23   0   0   16.30   18.00
   0  23   0    7.80   13.20
 -23   0   0   19.30   16.60
 -24   1   0   -1.30   16.00
   1  23   0   -5.40   14.70
   2  22   0   42.50   16.50
 -24   2   0   37.40   17.00
  24  -2   0   20.40   16.30
   3  21   0   72.09   18.30
  24  -3   0   55.79   16.60
   4  20   0   65.59   18.70
 -24   5   0   21.40   13.60
 -24   5   0   47.70   17.10
   5  19   0   27.70   15.10
 -24   6   0   28.00   13.50
  18 -24   0   34.00   18.10
 -24   6   0   48.20   18.50
  -6 -18   0   34.30   16.00
 -18  24   0   39.00   16.50
   7  17   0   29.10   13.40
 -24   7   0   19.30   14.10
  -7 -17   0   31.10   16.30
 -24   8   0   74.39   19.60
 -24   8   0   60.89   16.10
   8  16   0   62.09   14.80
  -8 -16   0   45.20   16.80
   9  15   0   59.09   14.50
 -24   9   0   57.49   15.50
  -9 -15   0   44.10   15.40
 -24  10   0    0.20   12.50
 -24  10   0   13.80   13.30
  10  14   0   24.70   12.60
 -10 -14   0   13.00   13.80
 -24  11   0   -1.50   12.50
 -24  11   0   42.10   15.10
  11  13   0   31.90   13.40
 -11 -13   0   18.90   13.40
  24 -11   0   54.69   18.10
 -24  12   0   55.59   16.30
  12  12   0   79.29   16.80
  12 -24   0   64.69   19.70
  24 -12   0   53.99   19.20
 -12 -12   0   46.60   15.10
  13  11   0   24.20   13.00
 -24  13   0    6.90   14.60
 -24  13   0   19.90   15.60
 -13 -11   0   28.10   13.80
  14  10   0    9.80   12.40
 -24  14   0   -4.90   13.70
 -24  14   0   14.40   14.50
 -14 -10   0   13.70   13.40
  15   9   0   32.20   13.70
 -24  15   0   20.20   14.80
  24 -15   0   -5.40   14.40
 -15  -9   0   32.10   14.90
  16   8   0   63.99   18.50
 -24  16   0   65.29   17.90
 -16  -8   0   70.49   19.50
  17   7   0   25.60   15.70
 -24  17   0   43.40   14.80
  24 -17   0   28.30   19.00
 -17  -7   0   23.00   13.70
  18   6   0    9.60   15.50
 -24  18   0   48.10   15.50
 -18  -6   0   52.29   17.90
 -24  19   0   30.50   14.70
 -24  19   0   33.90   16.60
  19   5   0   42.00   15.10
 -19  -5   0   40.10   17.80
  24 -19   0   62.59   17.60
  20   4   0   68.29   18.00
 -24  20   0   80.79   19.10
 -20  -4   0   79.19   19.60
 -24  21   0   53.29   18.20
  21   3   0   61.19   18.10
 -21  -3   0   55.59   18.50
  22   2   0   26.10   17.60
 -22  -2   0   45.40   17.50
  24 -22   0   40.40   19.90
 -24  23   0   12.70   16.10
  23   1   0   16.40   15.30
   2  23   0    4.10   15.40
   3  22   0   27.10   15.80
   4  21   0   -3.00   14.30
   5  20   0   51.49   17.40
 -25   5   0   66.09   17.00
  19 -25   0   91.59   23.20
 -25   6   0   83.59   18.20
 -25   7   0    6.90   15.30
 -25   7   0   52.99   17.40
  -7 -18   0    7.20   13.40
   8  17   0   19.10   13.00
 -25   8   0    3.30   12.80
  -8 -17   0    4.00   15.00
 -25   9   0   10.10   14.10
 -25   9   0    8.00   13.60
   9  16   0   44.90   14.60
  -9 -16   0   13.60   13.90
 -25  10   0  -10.10   12.50
 -25  10   0   11.90   12.70
  10  15   0    1.10   11.70
 -10 -15   0   16.10   14.70
 -25  11   0   35.00   15.70
  11  14   0   10.30   13.20
 -25  11   0    5.10   13.90
 -11 -14   0   44.80   16.50
 -25  12   0   26.20   14.70
  12  13   0   18.80   13.20
 -12 -13   0   23.40   14.20
  13  12   0   41.20   14.20
 -25  13   0   26.00   15.30
  12 -25   0   22.90   16.80
  25 -13   0   28.80   16.30
 -13 -12   0   29.70   16.80
  14  11   0   34.50   15.00
 -25  14   0   26.80   14.70
  25 -14   0   13.80   16.60
 -14 -11   0   21.80   13.70
  15  10   0   23.90   15.10
 -25  15   0   17.90   14.70
 -25  15   0   -2.60   12.60
 -15 -10   0   17.90   15.30
  25 -15   0   -0.60   16.00
  16   9   0   37.20   16.60
 -16  -9   0   16.80   14.50
  17   8   0   12.90   14.80
 -17  -8   0   19.70   15.10
  25 -17   0    5.50   17.00
 -25  18   0   18.00   15.70
  18   7   0   -0.20   13.10
 -18  -7   0   28.80   14.80
 -25  19   0  104.79   21.70
  19   6   0   79.89   20.30
  25 -19   0   94.79   27.10
 -19  -6   0   89.69   21.40
 -25  20   0   45.90   18.70
  20   5   0   30.60   17.00
 -20  -5   0   52.99   20.30
  21   4   0   15.10   15.00
  22   3   0   34.40   17.40
  25 -22   0   49.99   23.00
   3  23   0   19.20   18.20
   4  22   0   31.40   17.10
   5  21   0   53.39   17.90
   6  20   0   31.80   17.00
 -26   7   0   30.70   15.40
 -26   7   0   32.80   17.40
 -26   8   0    3.20   14.00
 -26   8   0   46.00   17.60
  -8 -18   0   40.50   17.70
 -26   9   0   17.40   16.80
  -9 -17   0    2.00   14.20
 -26  10   0   91.99   18.80
  10  16   0  116.29   19.90
 -26  10   0  102.39   21.90
 -10 -16   0   94.29   19.30
 -26  11   0   35.60   15.80
  11  15   0   32.00   13.80
  15 -26   0   21.10   19.60
 -11 -15   0   54.59   18.20
 -26  12   0   18.00   15.10
  12  14   0    9.60   13.90
 -12 -14   0    6.10   13.70
 -26  13   0   36.60   16.20
  13  13   0   11.40   13.50
  13 -26   0    7.60   16.90
 -13 -13   0   23.60   15.60
 -26  14   0   -2.00   13.10
  14  12   0   31.50   14.20
  26 -14   0   17.80   17.90
 -14 -12   0    3.00   14.40
  15  11   0   20.10   15.40
 -15 -11   0   17.70   17.00
  16  10   0  117.79   20.80
 -26  16   0  113.49   22.80
 -16 -10   0  131.49   24.10
  26 -16   0  119.29   24.80
  17   9   0   16.40   14.60
 -26  17   0    4.40   14.50
 -17  -9   0   10.50   15.80
  18   8   0   18.10   15.70
  26 -18   0   44.50   21.70
 -18  -8   0   66.49   19.40
  19   7   0   40.70   17.00
 -26  19   0   28.00   17.70
 -19  -7   0   14.30   16.00
  20   6   0   38.70   16.20
  26 -20   0   26.10   18.80
  21   5   0   25.00   14.80
   5  22   0   -0.20   18.80
   6  21   0    9.80   15.70
 -27   9   0   55.29   18.60
  -9 -18   0   80.09   20.10
 -10 -17   0   84.49   18.50
 -11 -16   0   75.99   18.60
 -27  12   0   36.50   17.60
  12  15   0   34.90   15.70
 -12 -15   0   38.00   18.20
 -27  13   0   -2.50   13.80
  13  14   0   -0.50   14.40
 -13 -14   0  -19.90   14.50
 -27  14   0    9.90   15.10
  14  13   0   -0.50   12.90
 -14 -13   0    4.20   14.60
 -27  15   0   43.10   17.50
  15  12   0   46.70   16.80
  27 -15   0   39.90   20.10
 -15 -12   0   54.09   19.50
  16  11   0   59.09   18.50
 -27  16   0   80.99   21.70
 -16 -11   0   75.99   20.00
 -27  17   0  111.09   22.90
  17  10   0   79.89   19.20
  18   9   0   50.59   18.10
  19   8   0   12.20   16.10
  27 -19   0   40.60   19.10
  20   7   0   25.80   14.40
  14  14   0   33.70   17.00
  15  13   0   48.00   17.10
  16  12   0   91.39   20.00
  17  11   0  115.59   23.80
  18  10   0   87.49   21.70
   1  -1  -1    0.00    0.20
   0   1  -1    0.10    0.10
  -1   0  -1   -0.10    0.30
  -1   0  -1    0.00    0.30
   0   1  -1    0.00    0.20
   0  -1   1   -0.10    0.20
  -1   1   1    0.20    0.30
  -1   1   1    0.00    0.30
  -1   1   1   -0.40    0.20
   0  -1   1   -0.90    0.20
   0  -1   1    0.20    0.30
   1  -1   1    6.60    0.90
  -1   0   1    4.80    0.70
  -1   0   1    0.00    0.50
  -1  -1  -1   14.20    1.30
  -1   2  -1   16.30    1.30
   1  -2   1    9.00    1.40
   1   1   1   16.00    1.40
  -2   1   1    8.00    1.30
  -2   1   1   12.10    1.40
  -2   1   1   11.70    1.30
  -1   3  -1   77.29    4.80
  -1   3  -1   78.19    5.20
  -2  -1  -1   65.89    5.00
  -3   2   1   60.39    4.80
   2   1   1   68.99    4.90
  -3   2   1   63.49    4.90
  -2   0  -1    3.10    1.10
  -2   0  -1    0.60    0.90
   0  -2   1    2.00    1.00
   0  -2   1   -0.80    0.90
  -2   2   1    3.30    1.00
  -2   1  -1   14.60    1.50
   1   1  -1   14.10    1.40
  -2   1  -1   14.30    1.60
   1  -2  -1    8.80    1.40
  -1   2   1   17.20    1.60
  -1  -1   1   14.80    1.50
   2  -1   1   11.50    1.40
   0  -2  -1    2.20    0.80
  -2   2  -1    3.80    1.00
  -2   0   1    4.60    1.00
  -2   0   1    1.50    0.80
   2  -2   1   -2.10    1.10
  -2   0   1    3.20    1.10
  -1  -2  -1   21.10    2.70
  -2   3  -1   29.60    3.10
  -2   3  -1   23.00    2.50
   1   2   1   23.60    2.70
  -3   1   1   18.60    2.60
   2  -3   1   14.20    2.90
  -3   1   1   18.20    2.70
  -2  -2  -1  209.98   11.90
  -2   4  -1  242.28   12.30
  -2   4  -1  216.08   11.90
   2   2   1  210.28   12.10
  -4   2   1  193.38   11.90
  -4   2   1  198.38   11.90
   2  -4   1  195.18   12.00
   5  -3  -1 1158.28   62.49
  -3  -2  -1 1170.68   62.59
  -2   5  -1 1231.18   62.39
  -2   5  -1 1283.87   62.99
   3   2   1 1201.98   62.69
  -5   3   1 1160.08   62.49
  -5   3   1 1162.28   62.49
   2  -5   1 1146.19   62.49
  -1   4  -1  186.78   10.30
   4  -3  -1  164.68   10.00
  -1   4  -1  176.88    9.80
  -3  -1  -1  164.68    9.90
  -4   3   1  158.78   10.00
  -4   3   1  161.68    9.90
   3  -3  -1   -3.40    1.70
  -3   0  -1    2.70    1.70
  -3   0  -1    3.80    1.80
   3   0   1   -1.80    1.30
  -3   3   1    1.30    1.70
  -3   3   1    0.40    0.70
   0  -3   1    1.10    1.80
   0  -3   1    0.10    1.60
   1   2  -1   64.99    4.60
  -3   1  -1   62.29    4.70
   2  -3  -1   58.09    5.00
  -3   1  -1   63.49    4.60
   3  -1   1   57.69    4.60
  -1  -2   1   58.99    3.90
  -1  -2   1   69.99    5.00
  -2   3   1   69.79    4.80
  -3   2  -1   21.00    2.60
  -3   2  -1   22.50    2.90
  -2  -1   1   19.00    2.80
  -1   3   1   24.40    2.70
   3  -2   1   19.30    2.90
  -3   3  -1    1.30    1.60
   0  -3  -1    0.40    1.40
   0  -3  -1    1.10    1.60
  -3   3  -1    3.90    2.10
  -3   0   1    3.70    1.70
  -3   0   1    0.30    1.70
  -3   0   1   -1.10    1.30
   0   3   1    8.30    1.80
   3  -3   1    0.90    1.90
  -1  -3  -1   72.49    5.30
  -3   4  -1   73.49    5.10
  -3   4  -1   84.89    5.70
  -4   1   1   76.49    5.20
   3  -4   1   72.69    5.60
  -4   1   1   59.09    4.80
   1   3   1   87.49    5.50
  -4   1   1   72.19    5.30
  -2  -3  -1  549.45   29.00
  -3   5  -1  524.05   28.80
  -3   5  -1  557.74   29.30
   2   3   1  530.95   29.20
   3  -5   1  529.45   29.10
  -5   2   1  519.15   28.90
  -5   2   1  531.55   28.90
   6  -3  -1  333.87   19.30
  -3  -3  -1  346.87   19.50
  -3   6  -1  343.87   19.80
  -3   6  -1  350.06   19.30
   3  -6   1  328.27   19.50
  -6   3   1  335.27   19.60
   3   3   1  330.67   19.50
  -6   3   1  343.67   19.50
  -3   7  -1  529.15   29.00
  -4  -3  -1  513.35   28.50
   7  -4  -1  512.45   28.20
  -3   7  -1  513.25   28.20
  -7   4   1  504.25   28.40
  -7   4   1  496.35   28.40
   4   3   1  519.05   28.60
   3  -7   1  496.55   28.20
  -2   6  -1  517.15   29.10
  -2   6  -1  556.04   29.80
   6  -4  -1  546.25   29.50
  -4  -2  -1  538.65   29.30
   4   2   1  547.35   29.50
  -6   4   1  517.25   29.20
  -6   4   1  507.15   29.30
  -1   5  -1 1206.68   61.59
  -4  -1  -1 1131.59   61.69
   5  -4  -1 1148.39   61.79
  -4  -1  -1 1139.89   61.79
  -1   5  -1 1205.28   61.99
   1  -5   1 1210.28   61.49
  -5   4   1 1153.08   61.79
  -5   4   1 1165.28   61.69
  -4   0  -1   18.90    3.30
   0   4  -1   24.30    3.00
   4  -4  -1    7.40    3.20
  -4   0  -1   14.20    3.00
  -4   4   1    2.30    1.60
   0  -4   1    8.80    3.00
  -4   4   1    9.70    2.90
   0  -4   1    0.20    2.50
  -4   1  -1  168.58    9.90
   3  -4  -1  154.38   10.00
   1   3  -1  182.28    9.90
  -4   1  -1  173.48   10.00
  -3   4   1  165.98    9.90
   4  -1   1  155.18    9.70
  -1  -3   1  167.68    9.30
  -1  -3   1  171.38   10.00
  -4   2  -1  210.18   11.90
   2  -4  -1  194.88   11.90
  -4   2  -1  209.28   12.00
   2   2  -1  216.38   11.90
  -2  -2   1  212.28   12.00
  -2   4   1  213.98   11.90
   4  -2   1  200.18   11.90
  -4   3  -1   78.49    5.30
  -4   3  -1   75.19    5.60
   4  -3   1   73.89    5.60
  -3  -1   1   73.69    5.40
  -3  -1   1   72.09    5.20
  -1   4   1   82.59    5.30
   0  -4  -1    8.10    2.90
   0  -4  -1    5.80    2.20
  -4   4  -1    6.10    2.70
  -4   4  -1   12.70    3.50
   4  -4   1    4.70    3.10
  -4   0   1    6.40    2.90
   0   4   1    5.10    2.70
  -4   0   1    4.70    2.00
  -4   0   1    4.70    2.70
  -1  -4  -1  247.68   14.60
  -4   5  -1  265.37   15.20
  -1  -4  -1  236.78   13.70
  -4   5  -1  249.28   14.60
   4  -5   1  246.88   15.00
  -5   1   1  254.07   14.70
   1   4   1  253.77   14.60
  -5   1   1  247.38   14.60
   6  -2  -1  467.35   26.90
  -2  -4  -1  503.75   27.30
  -4   6  -1  521.25   27.80
  -4   6  -1  477.75   27.10
   4  -6   1  512.15   27.60
  -6   2   1  492.25   27.20
  -6   2   1  480.45   27.20
   2   4   1  488.35   27.50
  -4   7  -1   27.40    3.90
  -3  -4  -1   24.80    4.00
  -4   7  -1   40.20    5.10
   7  -3  -1   18.90    3.60
  -7   3   1   26.80    4.00
   3   4   1   34.60    4.30
   4  -7   1   19.60    3.90
  -7   3   1   21.70    3.80
  -4   8  -1  520.95   29.10
   8  -4  -1  486.35   28.00
  -4   8  -1  541.45   28.40
  -4  -4  -1  486.35   28.40
   4   4   1  479.65   28.60
   4  -8   1  500.25   28.30
  -8   4   1  485.85   28.20
  -8   4   1  511.65   28.40
  -4   9  -1  260.97   17.70
   9  -5  -1  265.77   16.70
  -4   9  -1  261.37   16.70
  -5  -4  -1  250.37   16.70
   5   4   1  263.37   17.20
  -9   5   1  256.97   16.80
   4  -9   1  272.97   17.00
  -9   5   1  256.47   16.80
   8  -5  -1  598.84   33.60
  -5  -3  -1  607.84   33.80
  -3   8  -1  604.04   33.60
  -3   8  -1  627.24   34.30
  -8   5   1  586.14   33.60
  -8   5   1  619.54   33.90
   5   3   1  600.64   33.90
  -2   7  -1  300.77   17.40
  -2   7  -1  314.67   18.10
   7  -5  -1  292.87   17.60
  -5  -2  -1  281.07   17.50
   5   2   1  291.17   17.70
  -7   5   1  298.57   17.50
  -7   5   1  298.47   17.60
   6  -5  -1  233.98   13.90
  -5  -1  -1  214.78   13.70
  -1   6  -1  230.68   13.50
  -5  -1  -1  205.68   13.60
  -1   6  -1  229.28   14.20
   5   1   1  218.98   12.30
   1  -6   1  223.98   13.40
  -6   5   1  228.28   13.90
  -6   5   1  226.88   13.70
  -5   0  -1    2.70    2.50
  -5   0  -1    5.40    2.70
   5  -5  -1    5.10    3.00
   0   5  -1   21.30    2.90
   5   0   1    4.60    2.00
  -5   5   1   18.40    3.00
   0  -5   1    2.80    2.50
  -5   5   1   11.70    2.90
   0  -5   1   11.60    3.00
  -5   1  -1 1170.48   62.29
   1   4  -1 1206.88   62.39
   4  -5  -1 1162.28   62.49
  -5   1  -1 1167.48   62.49
  -4   5   1 1175.58   62.39
  -1  -4   1 1233.68   62.59
   5  -1   1 1142.19   61.89
  -1  -4   1 1203.78   61.69
   3  -5  -1 1126.99   62.39
   2   3  -1 1213.58   62.59
  -5   2  -1 1176.38   62.49
  -5   2  -1 1205.98   62.49
   5  -2   1 1162.28   62.29
  -2  -3   1 1246.98   62.59
  -3   5   1 1178.18   62.49
  -5   3  -1  541.25   29.10
   3   2  -1  533.65   29.10
  -5   3  -1  529.25   29.20
  -3  -2   1  541.05   29.10
   5  -3   1  528.05   29.10
  -2   5   1  548.65   29.20
  -5   4  -1  239.88   14.50
   1  -5  -1  231.88   13.80
  -5   4  -1  240.78   14.10
  -4  -1   1  247.28   14.10
  -1   5   1  258.47   14.10
   5  -4   1  249.08   14.50
  -4  -1   1  239.18   14.10
  -4  -1   1  227.98   13.10
  -5   5  -1   18.90    3.80
   0  -5  -1   -8.10    2.10
   0  -5  -1    0.80    2.50
  -5   5  -1    7.60    2.50
   0   5   1   11.90    2.80
   5  -5   1    1.90    2.90
  -5   0   1   -7.30    1.90
  -5   0   1    2.90    2.50
  -5   0   1    5.40    2.80
  -5   6  -1   42.20    4.70
  -1  -5  -1   41.70    4.80
  -1  -5  -1   27.30    3.60
   5  -6   1   38.70    5.00
  -6   1   1   36.70    4.60
   1   5   1   65.49    5.40
  -6   1   1   39.00    4.70
  -2  -5  -1  206.98   12.90
   7  -2  -1  200.98   12.30
  -5   7  -1  202.58   13.60
  -5   7  -1  212.28   12.90
   5  -7   1  197.18   13.10
  -7   2   1  211.78   12.90
   2   5   1  196.68   12.90
  -7   2   1  206.98   12.80
   8  -3  -1  356.96   20.80
  -5   8  -1  366.26   21.90
  -5   8  -1  359.46   21.10
  -3  -5  -1  354.16   21.30
   5  -8   1  382.46   21.60
  -8   3   1  363.56   21.30
  -8   3   1  376.06   21.30
   3   5   1  340.87   21.30
   9  -4  -1   33.80    5.60
  -5   9  -1   49.30    5.90
   5  -9   1   39.80    6.20
  -9   4   1   52.89    6.40
  -5  10  -1  480.45   28.30
  10  -5  -1  451.95   26.40
  -5  10  -1  466.25   26.90
  -5  -5  -1  422.06   26.50
   5   5   1  394.06   26.80
 -10   5   1  447.06   26.80
   5 -10   1  476.05   27.20
 -10   5   1  477.45   27.00
  11  -6  -1   20.10    6.40
  -6  -5  -1   16.80    6.50
  -5  11  -1   60.09    9.30
  -5  11  -1   44.70    7.70
 -11   6   1   29.70    6.70
   6   5   1   20.80    6.70
   5 -11   1   17.00    6.80
 -11   6   1   47.20    7.90
  10  -6  -1  135.49   11.90
  -4  10  -1  151.58   12.20
  -4  10  -1  183.68   13.20
  -6  -4  -1  173.28   12.50
   4 -10   1  125.29   11.90
   6   4   1  184.58   12.80
 -10   6   1  153.18   12.40
 -10   6   1  116.69   11.70
  -3   9  -1  334.47   18.60
  -3   9  -1  314.17   19.30
   9  -6  -1  274.77   18.30
  -6  -3  -1  228.08   18.10
  -9   6   1  324.97   18.90
  -9   6   1  292.27   18.40
  -2   8  -1  420.76   23.50
  -2   8  -1  364.66   22.70
   8  -6  -1  390.76   23.00
  -6  -2  -1  412.26   23.10
   6   2   1  423.46   23.50
  -8   6   1  381.86   23.10
   2  -8   1  386.66   22.60
  -8   6   1  368.26   22.90
  -6  -1  -1  217.58   14.00
  -1   7  -1  218.28   14.50
   7  -6  -1  219.18   14.30
  -6  -1  -1  230.78   14.00
  -1   7  -1  220.88   13.80
   1  -7   1  232.58   13.60
   6   1   1  224.98   12.60
  -7   6   1  241.38   14.00
  -7   6   1  211.48   14.20
   0   6  -1   15.30    3.00
   6  -6  -1    2.30    3.10
   0  -6   1    7.30    3.10
   0  -6   1    1.10    2.30
  -6   6   1   18.60    3.60
  -6   6   1   12.50    3.20
  -6   1  -1  217.18   13.90
  -6   1  -1  226.28   13.80
   1   5  -1  230.28   13.90
   5  -6  -1  236.48   14.10
  -1  -5   1  238.08   12.90
  -1  -5   1  230.48   14.10
   6  -1   1  207.58   13.00
  -5   6   1  223.68   13.90
   4  -6  -1  525.65   29.30
  -6   2  -1  523.65   29.10
   2   4  -1  514.25   29.30
  -6   2  -1  510.55   29.20
  -4   6   1  545.85   29.20
   6  -2   1  533.05   28.80
  -2  -4   1  554.04   29.40
   3   3  -1  328.17   19.40
  -6   3  -1  322.27   19.40
   3  -6  -1  342.37   19.40
  -6   3  -1  349.57   19.30
   6  -3   1  332.77   19.20
  -3   6   1  335.37   19.40
  -3  -3   1  343.67   19.50
  -6   4  -1  500.85   27.60
  -6   4  -1  506.05   27.80
   4   2  -1  487.25   27.70
  -2   6   1  510.65   27.60
   6  -4   1  509.65   27.90
  -4  -2   1  481.15   27.80
  -6   5  -1   58.39    5.20
   1  -6  -1   25.30    3.90
  -5  -1   1   30.80    4.30
  -5  -1   1   33.50    4.40
   6  -5   1   34.50    4.80
   0  -6  -1   10.30    3.00
  -6   6  -1    9.90    2.90
   0  -6  -1    3.80    2.40
  -6   6  -1   24.60    4.00
  -6   0   1    4.00    2.60
  -6   0   1    5.10    2.90
   6  -6   1    7.80    3.50
   0   6   1   17.00    3.20
  -1  -6  -1   67.39    6.20
  -6   7  -1   66.99    6.30
  -1  -6  -1   51.39    4.80
   1   6   1   80.99    6.50
  -7   1   1   53.69    5.90
   6  -7   1   57.99    6.30
  -7   1   1   47.20    5.70
   8  -2  -1  507.15   28.40
  -2  -6  -1  534.05   29.50
  -6   8  -1  515.95   29.20
  -6   8  -1  511.45   29.90
  -8   2   1  486.65   29.10
   2   6   1  501.45   29.30
  -8   2   1  531.55   29.10
   6  -8   1  534.85   29.50
  -6   9  -1 1417.66   76.69
   9  -3  -1 1485.25   76.29
  -3  -6  -1 1394.66   76.99
  -6   9  -1 1455.85   77.59
  -9   3   1 1463.85   76.99
   6  -9   1 1443.76   76.99
   3   6   1 1372.76   76.99
  -9   3   1 1472.75   76.79
  -6  10  -1  430.06   25.70
  10  -4  -1  414.36   25.00
  -6  10  -1  428.96   26.40
  -4  -6  -1  464.15   25.90
 -10   4   1  413.66   25.70
   4   6   1  418.86   25.80
 -10   4   1  420.26   25.40
   6 -10   1  433.76   26.10
  -6  11  -1  467.45   28.60
  -5  -6  -1  436.06   27.00
  11  -5  -1  442.56   26.60
  -6  11  -1  424.96   27.20
 -11   5   1  450.85   26.90
   6 -11   1  447.46   27.20
 -11   5   1  421.36   27.20
   5   6   1  446.36   27.30
  -6  12  -1  107.89   11.80
  -6  12  -1  106.49   10.50
  -6  -6  -1  109.19   11.10
  12  -6  -1   98.29   10.70
 -12   6   1  107.29   11.30
   6 -12   1  106.59   11.60
   6   6   1  117.99   11.40
 -12   6   1   97.89   10.90
  -6  13  -1  465.25   28.90
  -6  13  -1  459.55   29.70
  -7  -6  -1  461.05   28.70
  13  -7  -1  446.06   29.00
 -13   7   1  460.65   28.90
   6 -13   1  448.46   29.20
 -13   7   1  486.65   28.90
   7   6   1  456.05   29.10
  -5  12  -1   79.29    9.40
  12  -7  -1   32.20    6.80
  -7  -5  -1   55.69    8.20
  -5  12  -1   61.19    8.10
   7   5   1   76.49    9.10
   5 -12   1   39.60    7.80
 -12   7   1   69.19    8.90
 -12   7   1   38.50    7.20
  11  -7  -1  108.89   12.10
  -4  11  -1  166.08   14.00
  -4  11  -1  175.08   12.60
  -7  -4  -1  126.89   11.80
 -11   7   1  139.09   12.60
 -11   7   1  165.18   13.00
   7   4   1  121.19   12.50
  -3  10  -1  892.51   46.80
  -3  10  -1  909.61   47.60
  -7  -3  -1  821.22   46.60
  10  -7  -1  884.31   46.90
 -10   7   1  841.92   46.70
   7   3   1  826.72   46.90
 -10   7   1  836.22   46.80
   3 -10   1  726.93   46.00
  -7  -2  -1  359.16   20.60
  -2   9  -1  305.97   20.00
   9  -7  -1  332.77   20.60
  -2   9  -1  335.57   21.20
  -9   7   1  316.77   20.40
   2  -9   1  320.97   20.00
   7   2   1  351.56   20.70
  -9   7   1  313.67   20.30
  -1   8  -1   40.80    5.90
  -7  -1  -1   15.40    4.50
   8  -7  -1   21.20    5.20
  -1   8  -1   44.90    5.20
  -7  -1  -1   27.80    5.20
   1  -8   1    9.70    4.20
  -8   7   1   30.10    5.00
  -8   7   1   49.00    6.30
   7  -7  -1   81.49    8.40
  -7   7   1  106.99    8.20
   6  -7  -1  233.48   14.40
  -7   1  -1  207.08   14.10
  -7   1  -1  229.08   14.00
   1   6  -1  219.48   14.00
  -6   7   1  220.58   14.20
  -1  -6   1  229.28   13.10
  -1  -6   1  228.88   14.40
   7  -1   1  228.38   13.20
  -7   2  -1  290.97   17.50
   5  -7  -1  308.17   17.70
   2   5  -1  302.37   17.60
  -7   2  -1  291.57   17.30
   7  -2   1  278.67   16.80
  -5   7   1  284.07   17.40
  -2  -5   1  308.17   17.70
   3   4  -1  498.75   28.10
  -7   3  -1  491.05   28.10
   4  -7  -1  501.05   28.00
  -7   3  -1  501.15   27.90
   7  -3   1  501.85   27.70
  -3  -4   1  515.95   28.10
  -4   7   1  508.85   27.90
   3  -7  -1   19.40    3.70
   4   3  -1   22.10    3.90
  -7   4  -1   42.00    4.90
  -7   4  -1   32.30    4.10
  -3   7   1   25.10    3.70
  -4  -3   1   21.40    3.90
   7  -4   1   21.00    3.70
  -7   5  -1  201.38   12.40
   2  -7  -1  186.08   12.10
  -7   5  -1  212.88   13.10
   5   2  -1  213.98   12.80
  -2   7   1  156.98   12.30
  -5  -2   1  198.68   12.50
  -2   7   1  207.48   12.50
   7  -5   1  209.58   12.80
   1  -7  -1   56.29    5.50
  -7   6  -1   79.89    6.20
  -6  -1   1   41.50    5.40
   7  -6   1   62.19    6.50
  -7   7  -1  258.47   16.00
   0   7   1  220.78   14.80
  -7   8  -1   44.50    5.80
  -1  -7  -1   25.50    3.90
   8  -1  -1   19.80    3.90
  -8   1   1   42.70    5.80
   1   7   1   67.39    6.50
   7  -8   1   38.00    5.90
   9  -2  -1    1.70    3.80
  -7   9  -1   11.00    4.90
  -2  -7  -1    8.80    4.60
  -7   9  -1   17.50    6.10
  -9   2   1   21.70    5.00
   2   7   1    9.70    4.80
  -9   2   1   14.60    4.50
   7  -9   1    9.60    5.10
  -3  -7  -1  683.83   40.00
  -7  10  -1  719.23   40.20
  10  -3  -1  712.13   39.20
  -7  10  -1  678.73   41.10
   7 -10   1  755.22   40.40
   3   7   1  648.24   40.00
 -10   3   1  754.82   40.10
 -10   3   1  725.63   40.10
  -7  11  -1  768.22   44.70
  -7  11  -1  765.82   43.80
  11  -4  -1  774.42   43.10
  -4  -7  -1  755.32   43.90
   7 -11   1  800.72   44.20
 -11   4   1  786.02   43.40
 -11   4   1  770.22   44.10
   4   7   1  752.12   44.10
  -5  -7  -1  471.45   29.00
  -7  12  -1  500.05   29.60
  -7  12  -1  473.95   30.40
  12  -5  -1  528.65   29.00
   5   7   1  448.56   29.00
   7 -12   1  452.25   29.90
 -12   5   1  483.45   29.00
 -12   5   1  460.15   29.20
  -6  -7  -1   59.39    9.10
  13  -6  -1   55.09    8.50
  -7  13  -1   83.19   10.70
  -7  13  -1   78.69    9.30
 -13   6   1   97.69   10.10
   6   7   1   48.70    8.60
 -13   6   1   58.19    8.50
   7 -13   1   65.99    9.30
  -7  14  -1  186.08   16.40
  14  -7  -1  137.19   14.40
  -7  -7  -1  107.99   14.20
 -14   7   1  182.88   15.30
 -14   7   1  205.28   16.10
   7 -14   1  176.98   15.90
  -7  15  -1  210.48   18.50
  -8  -7  -1  251.67   19.20
  -7  15  -1  212.88   19.60
 -15   8   1  236.58   19.70
 -15   8   1  181.48   17.50
   7 -15   1  176.68   17.80
  14  -8  -1   23.80    7.90
  -6  14  -1   44.70    8.50
  -6  14  -1   37.40    9.10
  -8  -6  -1   41.20    8.40
 -14   8   1   18.70    7.30
   8   6   1   43.40    8.70
 -14   8   1   43.90    9.10
   6 -14   1   33.80    8.70
  -8  -5  -1  185.48   16.10
  -5  13  -1  225.18   16.90
  -5  13  -1  207.58   16.00
  13  -8  -1  171.88   16.00
   8   5   1  231.48   17.30
 -13   8   1  199.48   15.80
   5 -13   1  182.28   15.50
 -13   8   1  190.88   16.40
  -4  12  -1   64.69    9.10
  -8  -4  -1   30.20    6.70
  -4  12  -1   68.39    8.30
  12  -8  -1   23.50    7.20
 -12   8   1   59.49    8.20
   8   4   1   26.10    6.90
 -12   8   1   62.89    8.70
  11  -8  -1  546.85   32.30
  -8  -3  -1  539.75   31.70
  -3  11  -1  534.15   31.70
  -3  11  -1  530.85   33.00
   3 -11   1  563.24   31.80
 -11   8   1  530.45   32.00
   8   3   1  548.95   32.60
 -11   8   1  535.65   32.00
  -2  10  -1   80.49    8.30
  10  -8  -1   61.79    9.00
  -2  10  -1   91.79   10.00
  -8  -2  -1   84.19    9.00
   8   2   1   81.79    9.10
 -10   8   1   67.29    8.90
   2 -10   1   53.89    7.90
 -10   8   1   62.59    8.80
  -8  -1  -1   47.10    6.90
   9  -8  -1   52.39    7.50
  -1   9  -1   88.99    8.70
  -1   9  -1   78.39    7.50
  -8  -1  -1   50.29    7.00
   1  -9   1   48.50    6.40
  -9   8   1   82.59    8.40
   8   1   1   32.20    4.60
  -9   8   1   65.39    7.50
   0   8  -1   68.69    6.70
   0  -8   1   39.00    5.30
   0  -8   1   44.60    6.40
   1   7  -1   43.50    5.30
   7  -8  -1   24.70    5.30
  -8   1  -1   22.40    4.70
  -8   1  -1   17.30    4.80
  -7   8   1   14.10    3.90
  -7   8   1   23.60    5.00
  -1  -7   1   20.00    3.80
  -1  -7   1   21.70    5.00
  -8   2  -1  445.46   23.50
  -8   2  -1  447.76   23.40
   6  -8  -1  415.36   23.60
   2   6  -1  372.36   23.20
   8  -2   1  397.46   22.60
  -2  -6   1  382.36   23.40
  -2  -6   1  360.76   21.80
  -6   8   1  401.96   23.40
  -8   3  -1  612.24   33.50
   3   5  -1  601.84   33.60
  -8   3  -1  630.64   33.80
   5  -8  -1  598.14   33.60
  -3  -5   1  575.74   33.60
   8  -3   1  580.84   33.10
  -5   8   1  631.04   33.70
  -8   4  -1  470.85   27.20
  -8   4  -1  499.25   27.60
   4   4  -1  528.55   27.80
   4  -8  -1  450.85   27.10
  -4  -4   1  460.85   27.40
   8  -4   1  465.55   27.10
  -4   8   1  512.55   27.60
  -8   5  -1  337.07   21.10
   5   3  -1  382.46   21.70
  -8   5  -1  361.16   21.50
  -5  -3   1  365.06   21.30
   8  -5   1  370.66   21.40
  -3   8   1  363.96   21.20
   6   2  -1  517.35   29.10
   2  -8  -1  513.85   28.60
  -8   6  -1  491.05   28.90
  -8   6  -1  497.25   29.30
   8  -6   1  546.85   29.30
  -2   8   1  513.85   29.40
  -2   8   1  510.95   28.90
  -6  -2   1  513.95   29.00
  -8   7  -1   47.00    5.90
   8  -7   1   26.50    5.50
  -8   8  -1  764.62   43.30
   9  -1  -1  128.89   10.10
  -1  -8  -1  118.99   11.60
  -8   9  -1  142.09   11.70
  -1  -8  -1  129.39    9.90
  -8   9  -1  162.78   13.10
  -9   1   1  178.78   12.30
  -9   1   1  180.08   11.90
   1   8   1  145.79   11.50
   8  -9   1  133.79   12.20
  -2  -8  -1    5.90    5.40
  -8  10  -1   16.50    5.60
  10  -2  -1   17.70    4.70
  -2  -8  -1   10.70    3.90
  -8  10  -1   27.20    7.50
 -10   2   1   24.10    6.10
   2   8   1   15.30    5.10
   8 -10   1   19.30    6.30
 -10   2   1   18.10    6.00
  -8  11  -1   83.89   10.10
  11  -3  -1   58.69    7.30
  -8  11  -1   73.49    9.40
  -3  -8  -1   77.19    9.10
 -11   3   1   82.59    8.80
   8 -11   1   69.89    9.00
   3   8   1   92.89    9.40
 -11   3   1   76.49    9.30
  -8  12  -1  653.53   38.90
  12  -4  -1  683.73   37.90
  -4  -8  -1  688.33   38.70
  -8  12  -1  646.84   39.90
 -12   4   1  630.04   38.50
   8 -12   1  696.13   39.20
 -12   4   1  676.73   38.60
   4   8   1  635.24   38.70
  -5  -8  -1   38.30    8.30
  -8  13  -1   69.39    9.10
  -8  13  -1   56.79    9.70
  13  -5  -1   47.50    7.80
 -13   5   1   61.59    8.80
   5   8   1   32.80    7.50
 -13   5   1   67.79    9.00
   8 -13   1   38.70    8.90
  -8  14  -1   44.70    9.00
  -8  14  -1   69.99   11.40
  14  -6  -1   49.30    8.80
  -6  -8  -1   61.49    9.50
   6   8   1   76.39   10.20
 -14   6   1   59.49    9.80
 -14   6   1   54.89    8.90
   8 -14   1   39.90    9.90
  -7  -8  -1  243.58   20.90
  -8  15  -1  291.07   22.30
  -8  15  -1  256.07   20.80
 -15   7   1  221.98   19.40
 -15   7   1  270.67   20.50
   8 -15   1  194.18   20.30
   7   8   1  302.07   20.20
  -8  -8  -1  140.19   16.30
  16  -8  -1  180.98   16.60
   8   8   1  105.49   15.30
 -16   8   1  236.78   19.60
 -16   8   1  210.98   17.70
  -9  -8  -1   96.29   14.00
  -8  17  -1  124.69   17.00
  -8  17  -1  136.49   15.50
   9   8   1   93.79   14.30
 -17   9   1  101.79   13.80
   8 -17   1  103.59   15.10
 -17   9   1   97.79   14.00
  -7  16  -1  269.37   21.50
  -7  16  -1  273.47   23.70
  -9  -7  -1  284.77   22.00
  16  -9  -1  255.77   22.30
 -16   9   1  249.38   20.90
   7 -16   1  230.18   21.30
 -16   9   1  240.58   21.30
   9   7   1  312.77   22.40
  15  -9  -1   71.89   11.90
  -6  15  -1  120.69   14.10
  -9  -6  -1   72.39   10.80
  -6  15  -1  129.79   13.20
   9   6   1   40.00   10.20
 -15   9   1   98.79   12.80
   6 -15   1  122.09   14.60
 -15   9   1   67.29   11.10
  -5  14  -1   18.40    7.70
  -9  -5  -1   36.30    8.30
  14  -9  -1   22.80    8.10
  -5  14  -1   15.50    7.40
 -14   9   1   24.80    8.30
 -14   9   1   16.70    7.20
   9   5   1   38.00    8.60
  -9  -4  -1    9.00    6.00
  -4  13  -1    6.40    6.60
  -4  13  -1   21.80    6.50
  13  -9  -1    5.80    6.20
 -13   9   1   10.60    6.70
   9   4   1    2.70    5.60
 -13   9   1    3.50    5.90
   4 -13   1    7.00    6.30
  -3  12  -1  189.18   14.60
  -3  12  -1  167.48   13.40
  12  -9  -1  155.68   13.90
  -9  -3  -1  142.99   13.20
   3 -12   1  163.48   13.70
 -12   9   1  138.79   14.30
   9   3   1  142.39   13.30
 -12   9   1  160.68   13.70
  -9  -2  -1   68.49    8.80
  11  -9  -1   57.79    9.20
  -2  11  -1   68.49    8.30
  -2  11  -1   73.09    9.30
   9   2   1   66.29    8.60
   2 -11   1   66.09    8.40
 -11   9   1   70.39    9.20
 -11   9   1   64.49    8.40
  -1  10  -1  156.88   12.70
  -9  -1  -1  174.68   13.60
  10  -9  -1  166.08   14.20
  -1  10  -1  146.69   13.40
  -9  -1  -1  151.28   13.90
   9   1   1  164.78   10.80
   1 -10   1  162.58   12.70
 -10   9   1  163.18   14.50
 -10   9   1  189.38   14.20
  -9   0  -1   20.90    5.60
   0   9  -1    7.70    4.70
   9  -9  -1    9.70    5.80
  -9   0  -1   26.90    6.00
   9   0   1   10.90    3.70
   0  -9   1    4.70    5.40
  -9   9   1   15.10    6.30
  -9   9   1    9.70    5.10
   0  -9   1    7.10    4.20
   8  -9  -1   49.70    7.60
   1   8  -1   77.59    7.80
  -9   1  -1   47.90    6.90
  -9   1  -1   39.10    6.50
  -8   9   1   45.90    7.10
  -1  -8   1   66.09    7.70
  -1  -8   1   59.19    6.00
  -8   9   1   59.49    7.50
   9  -1   1   33.70    5.40
   2   7  -1  304.07   19.90
  -9   2  -1  334.97   20.40
   7  -9  -1  344.17   20.60
  -9   2  -1  336.47   20.00
  -2  -7   1  300.87   18.40
   9  -2   1  325.87   19.20
  -7   9   1  319.57   20.30
  -2  -7   1  335.97   20.10
  -9   3  -1  209.08   14.80
   6  -9  -1  245.18   15.50
  -9   3  -1  246.68   15.60
   9  -3   1  196.58   14.50
  -3  -6   1  239.98   15.60
  -6   9   1  231.08   15.60
   4   5  -1  268.57   16.40
   5  -9  -1  264.27   16.70
  -9   4  -1  257.57   16.50
  -9   4  -1  259.17   16.70
   9  -4   1  238.68   16.10
  -5   9   1  258.67   16.50
  -4  -5   1  243.88   16.70
  -9   5  -1   88.09    8.30
   5   4  -1   59.19    6.90
  -9   5  -1   50.69    6.60
   9  -5   1   45.20    6.40
   6   3  -1 1504.65   76.79
  -9   6  -1 1328.37   76.69
  -9   6  -1 1434.66   76.49
  -3   9   1 1443.96   76.69
   9  -6   1 1452.95   76.49
  -6  -3   1 1424.16   76.69
  -9   7  -1   19.60    5.60
  -9   7  -1    9.80    4.40
   2  -9  -1    0.60    4.00
   9  -7   1    7.90    4.90
  -7  -2   1   17.20    4.90
  -2   9   1   14.80    4.60
  -2   9   1   17.60    5.30
  -9   8  -1  176.78   13.20
  -9   8  -1  142.59   11.40
   8   1  -1  131.09    9.30
   1  -9  -1  125.39   10.60
   9  -8   1  133.49   12.00
  -8  -1   1  147.99   11.70
  -1   9   1  159.88   11.80
  -8  -1   1  157.18   12.00
  -1   9   1  186.78   13.10
  -9   9  -1   76.39    9.20
   0  -9  -1   44.00    5.80
  -9   9  -1   38.60    6.70
   0  -9  -1   45.00    6.90
   9  -9   1   28.80    6.80
  -9   0   1   41.50    6.80
  -1  -9  -1  354.36   22.00
  -9  10  -1  323.67   22.70
  -1  -9  -1  340.57   20.20
  10  -1  -1  334.27   20.00
  -9  10  -1  328.67   22.00
 -10   1   1  321.87   21.30
 -10   1   1  324.47   21.50
   9 -10   1  343.17   22.70
   1   9   1  322.07   21.30
  -9  11  -1   45.60    8.50
  -9  11  -1   38.70    7.40
  11  -2  -1   41.40    6.10
  -2  -9  -1   45.90    8.00
 -11   2   1   44.50    7.70
   9 -11   1   31.30    7.90
 -11   2   1   58.49    7.70
   2   9   1   52.29    7.50
  12  -3  -1  107.89   10.20
  -9  12  -1  112.89   11.60
  -9  12  -1  111.79   12.60
  -3  -9  -1   91.79   10.80
   9 -12   1  101.99   11.70
 -12   3   1  121.79   11.50
 -12   3   1  114.19   10.90
   3   9   1   92.79   10.80
  -9  13  -1   29.50    9.10
  -4  -9  -1   51.49    8.10
  13  -4  -1   10.50    5.70
  -9  13  -1   22.80    7.30
   9 -13   1   19.40    7.60
   4   9   1   32.90    7.20
 -13   4   1   30.50    7.20
 -13   4   1   25.50    6.70
  14  -5  -1   15.70    6.80
  -9  14  -1   60.79   10.80
  -9  14  -1   36.10    8.50
  -5  -9  -1   46.60    9.10
   9 -14   1   30.60    9.40
 -14   5   1   48.50    8.90
   5   9   1   69.59    9.30
 -14   5   1   20.20    7.50
  -6  -9  -1   46.90    9.90
  -9  15  -1  115.79   12.70
  -9  15  -1  115.49   14.10
  15  -6  -1   42.90    9.70
 -15   6   1   60.49   10.10
   6   9   1   40.70    9.40
   9 -15   1   63.49   12.10
 -15   6   1   83.89   11.10
  -9  16  -1  132.29   16.20
  -7  -9  -1  106.09   13.40
  16  -7  -1   85.19   11.90
  -9  16  -1  132.99   15.40
   7   9   1   86.39   13.20
 -16   7   1  101.39   13.60
   9 -16   1  107.59   15.40
 -16   7   1  117.09   13.60
  -8  -9  -1   64.79   12.50
  -9  17  -1   84.69   12.80
  17  -8  -1   53.19   11.30
  -9  17  -1  100.99   15.20
 -17   8   1   55.49   11.50
   8   9   1   76.59   12.30
   9 -17   1   83.79   14.30
 -17   8   1   78.39   14.30
  -9  18  -1   67.49   12.40
  18  -9  -1   29.70   10.60
  -9  18  -1   63.19   14.00
  -9  -9  -1   25.70   10.80
   9 -18   1   54.49   13.00
 -18   9   1   32.80   10.50
 -18   9   1   49.10   11.40
   9   9   1   23.60    9.80
 -10  -9  -1    0.90   10.70
  -9  19  -1   -8.30   11.90
  19 -10  -1   -3.80   10.70
  -9  19  -1   29.70   15.00
   9 -19   1    5.80   12.40
 -19  10   1   -5.80   10.40
 -19  10   1    7.50   11.00
  10   9   1    4.40   10.20
  18 -10  -1  144.39   16.80
 -10  -8  -1  166.98   18.50
  -8  18  -1  141.29   17.80
  -8  18  -1  127.19   18.40
 -18  10   1  151.88   17.60
  10   8   1  159.98   18.00
   8 -18   1  126.79   17.60
 -18  10   1  152.18   16.90
  -7  17  -1  368.96   25.60
 -10  -7  -1  321.87   25.50
  -7  17  -1  332.67   27.30
  17 -10  -1  293.17   24.50
 -17  10   1  328.67   25.20
   7 -17   1  325.07   25.70
 -17  10   1  318.37   25.50
  10   7   1  248.88   24.10
  16 -10  -1   99.49   13.50
  -6  16  -1   94.49   13.90
 -10  -6  -1  103.99   13.20
  -6  16  -1  102.19   14.30
 -16  10   1   96.39   13.00
 -16  10   1   85.49   12.80
  10   6   1   99.19   13.70
 -10  -5  -1   35.40   10.10
  -5  15  -1   38.90    9.40
  15 -10  -1   64.79   10.50
  -5  15  -1   42.60   10.40
 -15  10   1   48.60   10.30
  10   5   1   46.10   10.10
 -15  10   1   32.50    9.80
   5 -15   1   34.30    8.40
  -4  14  -1  179.78   16.90
  14 -10  -1  189.78   16.90
 -10  -4  -1  172.28   15.90
  -4  14  -1  192.58   15.90
 -14  10   1  169.38   16.90
 -14  10   1  166.08   15.70
   4 -14   1  171.38   16.40
  10   4   1  173.88   16.50
 -10  -3  -1   12.00    6.30
  13 -10  -1    9.10    6.60
  -3  13  -1   14.20    6.40
  -3  13  -1   16.30    7.00
 -13  10   1    8.80    6.30
   3 -13   1   14.80    6.60
  10   3   1    4.00    6.00
 -13  10   1   10.30    6.80
  -2  12  -1  136.49   13.50
 -10  -2  -1  152.58   13.30
  -2  12  -1  136.19   12.50
  12 -10  -1  138.09   13.90
  10   2   1  140.19   13.70
 -12  10   1  138.79   14.00
 -12  10   1  156.28   13.10
   2 -12   1  156.08   12.80
  11 -10  -1  279.87   21.90
 -10  -1  -1  357.86   21.60
  -1  11  -1  282.57   19.90
  -1  11  -1  308.67   21.30
 -11  10   1  309.17   20.70
 -11  10   1  310.07   21.10
   1 -11   1  290.77   19.70
  10   1   1  311.07   18.30
   0  10  -1    9.60    4.80
 -10   0  -1   10.90    5.40
  10 -10  -1   -3.10    5.80
 -10   0  -1    4.60    4.80
 -10  10   1    2.80    5.70
  10   0   1   -0.30    3.30
 -10  10   1    1.00    4.70
   0 -10   1   12.40    4.80
   1   9  -1  169.98   13.00
 -10   1  -1  153.98   13.40
 -10   1  -1  182.18   13.50
   9 -10  -1  169.08   14.50
  -1  -9   1  162.28   13.90
  10  -1   1  163.08   11.50
  -9  10   1  158.48   13.90
  -9  10   1  164.98   14.50
  -1  -9   1  169.48   12.40
 -10   2  -1   81.59    9.00
 -10   2  -1   79.69    8.60
   8 -10  -1   61.59    8.40
   2   8  -1   87.89    8.80
  -8  10   1   64.69    8.60
  -2  -8   1   67.89    8.60
  10  -2   1   50.29    6.90
  -2  -8   1   72.39    6.60
   3   7  -1  883.21   47.20
 -10   3  -1  874.11   46.70
 -10   3  -1  844.22   47.00
   7 -10  -1  809.62   47.40
  10  -3   1  823.32   46.10
  -3  -7   1  863.91   47.40
  -7  10   1  824.02   47.00
 -10   4  -1  166.18   12.30
 -10   4  -1  183.48   13.20
   6 -10  -1  158.58   12.50
   4   6  -1  117.69   11.60
  10  -4   1  157.88   11.90
  -4  -6   1  121.59   11.90
  -6  10   1  178.58   12.50
 -10   5  -1  405.46   25.50
   5 -10  -1  419.66   25.70
   5   5  -1  478.45   26.50
 -10   5  -1  416.46   26.00
  -5  10   1  451.45   26.00
  10  -5   1  413.16   25.40
  -5  -5   1  441.16   25.90
 -10   6  -1  433.86   26.10
   6   4  -1  418.26   26.20
 -10   6  -1  439.86   25.80
   4 -10  -1  424.26   25.70
  -4  10   1  447.66   25.90
  10  -6   1  446.96   25.90
  -6  -4   1  402.96   25.70
 -10   7  -1  676.73   39.50
   3 -10  -1  663.83   39.00
   7   3  -1  737.13   39.80
 -10   7  -1  702.73   39.80
  -3  10   1  729.83   40.10
  10  -7   1  673.13   39.50
  -7  -3   1  729.03   39.50
  -3  10   1  690.73   39.60
   2 -10  -1    6.10    4.80
 -10   8  -1   13.60    6.50
 -10   8  -1   14.90    5.80
  -2  10   1   16.00    5.40
  -2  10   1   24.70    6.30
  10  -8   1    8.60    5.60
  -8  -2   1   34.30    6.60
 -10   9  -1  338.17   21.50
 -10   9  -1  311.27   22.10
   1 -10  -1  344.27   20.40
   9   1  -1  342.57   19.10
  10  -9   1  311.67   22.00
  -1  10   1  344.77   21.70
  -9  -1   1  303.37   21.30
  -1  10   1  324.17   21.00
  -9  -1   1  313.07   21.50
 -10  10  -1   14.90    5.50
 -10  10  -1   17.70    6.80
   0 -10  -1   10.30    4.30
  10   0  -1    6.10    3.60
   0 -10  -1   16.80    5.80
   0  10   1   20.80    5.70
  10 -10   1    4.60    5.70
 -10   0   1   11.60    5.10
 -10   0   1   19.20    6.20
  -1 -10  -1  392.36   25.00
 -10  11  -1  382.76   24.80
  -1 -10  -1  423.06   24.00
  11  -1  -1  415.66   23.50
 -10  11  -1  387.96   25.70
  10 -11   1  363.66   26.50
   1  10   1  402.76   24.90
 -11   1   1  383.86   24.50
 -11   1   1  363.56   25.00
  -2 -10  -1  223.18   16.50
 -10  12  -1  199.78   17.20
  -2 -10  -1  205.18   13.90
  12  -2  -1  221.58   14.50
 -10  12  -1  182.88   16.30
 -12   2   1  206.48   15.80
 -12   2   1  201.68   16.20
  10 -12   1  209.88   17.10
   2  10   1  190.38   15.50
 -10  13  -1   71.79   11.80
 -10  13  -1   53.39    8.50
  -3 -10  -1   62.39    9.20
  13  -3  -1   47.30    7.60
 -13   3   1   58.29    8.90
 -13   3   1   53.29    8.70
  10 -13   1   51.19    9.50
   3  10   1   56.39    8.80
  -4 -10  -1   34.80    8.80
 -10  14  -1   69.79   12.00
  14  -4  -1   32.50    8.20
 -10  14  -1   54.49    9.70
   4  10   1   44.80    8.50
 -14   4   1   67.89   10.10
 -14   4   1   67.69    9.50
  10 -14   1   52.19   10.90
  -5 -10  -1   61.99   10.60
 -10  15  -1   53.79   11.70
 -10  15  -1   34.70   10.60
  15  -5  -1   36.60    9.30
  10 -15   1   47.30   11.30
 -15   5   1   30.20    9.40
   5  10   1   48.00    9.30
 -15   5   1   55.19   10.00
  16  -6  -1   87.19   11.30
 -10  16  -1   87.89   14.00
  -6 -10  -1   73.09   12.60
 -10  16  -1   89.09   14.40
   6  10   1   79.59   12.50
 -16   6   1   88.29   11.80
 -16   6   1   95.39   13.60
  10 -16   1   84.89   13.70
  17  -7  -1  102.89   17.50
 -10  17  -1  142.29   17.80
  -7 -10  -1  101.49   14.30
   7  10   1   92.39   13.80
  10 -17   1  187.68   20.00
 -17   7   1  150.98   17.20
 -17   7   1  152.58   15.50
  -8 -10  -1  123.19   16.30
 -10  18  -1   77.39   15.50
 -10  18  -1  119.79   17.10
  18  -8  -1  101.49   13.50
 -18   8   1   88.39   14.30
   8  10   1  128.59   15.80
 -18   8   1   99.89   15.90
  10 -18   1   74.09   15.10
 -10  19  -1   66.69   16.90
  -9 -10  -1   68.99   14.50
  19  -9  -1   59.89   13.30
 -10  19  -1   59.99   15.30
 -19   9   1   63.99   14.30
 -19   9   1   67.59   15.50
   9  10   1   74.29   14.10
  10 -19   1   50.99   15.50
 -10 -10  -1   51.29   12.70
 -10  20  -1   68.69   15.10
  20 -10  -1   40.30   13.20
 -10  20  -1   50.39   14.70
  10  10   1   18.30   11.60
 -20  10   1   45.60   13.50
 -20  10   1   49.50   12.90
  10 -20   1   71.39   16.60
 -10  21  -1   14.70   12.90
 -10  21  -1    4.40   11.70
 -11 -10  -1    7.00   10.60
  21 -11  -1   -4.70   11.10
  11  10   1   25.10   12.10
  10 -21   1    6.00   12.70
 -21  11   1   -7.10   10.80
 -21  11   1   11.70   11.00
  -9  20  -1   95.89   16.90
  -9  20  -1   95.29   16.80
  20 -11  -1   18.00   12.50
 -11  -9  -1   23.00   12.20
 -20  11   1   56.09   14.80
  11   9   1   22.50   11.80
 -20  11   1   41.10   14.30
   9 -20   1   85.99   16.40
  19 -11  -1  162.28   20.50
  -8  19  -1  156.28   19.90
  -8  19  -1  170.78   20.90
 -11  -8  -1  144.39   18.40
  11   8   1  156.98   20.10
 -19  11   1  149.59   19.10
 -19  11   1  153.08   18.80
   8 -19   1  187.58   21.00
 -11  -7  -1   88.39   13.50
  -7  18  -1   91.59   15.50
  18 -11  -1   52.09   11.50
  -7  18  -1   68.89   13.60
 -18  11   1   82.99   13.50
 -18  11   1   78.89   13.90
   7 -18   1   54.29   12.20
  11   7   1   79.89   13.70
  17 -11  -1  297.37   24.30
  -6  17  -1  250.77   23.00
  -6  17  -1  252.87   22.60
 -11  -6  -1  282.77   23.40
 -17  11   1  254.57   22.70
 -17  11   1  277.07   23.70
  11   6   1  300.57   24.70
 -11  -5  -1   82.19   12.80
  -5  16  -1   83.79   13.60
  -5  16  -1   67.79   11.50
  16 -11  -1   57.49   11.90
   5 -16   1   54.19   11.30
  11   5   1   76.39   12.20
 -16  11   1   62.19   11.40
 -16  11   1   66.49   12.10
  -4  15  -1  284.87   21.80
 -11  -4  -1  252.07   22.30
  15 -11  -1  270.37   22.90
  -4  15  -1  271.87   21.90
  11   4   1  267.87   21.40
   4 -15   1  289.97   22.50
 -15  11   1  273.57   22.60
 -15  11   1  293.57   22.40
  -3  14  -1   26.90    8.00
  14 -11  -1   32.90    9.30
 -11  -3  -1   41.70    8.80
  -3  14  -1   34.10    8.80
  11   3   1   34.50    8.30
 -14  11   1   20.00    8.30
 -14  11   1   34.60    9.30
   3 -14   1   24.00    7.80
  -2  13  -1  116.29   11.60
  -2  13  -1   84.99   11.50
 -11  -2  -1  103.69   11.90
  13 -11  -1   84.89   12.50
  11   2   1  113.69   12.50
 -13  11   1   97.49   12.00
   2 -13   1  101.59   12.40
 -13  11   1   98.19   11.90
  -1  12  -1  161.38   14.00
 -11  -1  -1  139.99   12.60
  12 -11  -1  132.39   13.90
  -1  12  -1  144.49   12.50
  11   1   1  118.59   10.20
   1 -12   1  135.69   12.70
 -12  11   1  149.29   14.50
 -12  11   1  126.09   12.90
   0  11  -1   38.20    6.90
  11 -11  -1   19.20    7.20
 -11   0  -1   32.60    6.60
 -11   0  -1   44.80    7.60
 -11  11   1   29.90    7.00
   0 -11   1   29.20    6.10
  11   0   1   12.10    4.50
 -11  11   1   49.10    8.60
   1  10  -1  269.97   20.20
  10 -11  -1  305.87   21.80
 -11   1  -1  349.96   20.90
 -11   1  -1  365.06   21.30
  -1 -10   1  283.47   19.10
  11  -1   1  321.67   19.10
 -10  11   1  325.67   21.40
 -10  11   1  313.27   21.80
  -1 -10   1  279.47   20.60
 -11   2  -1   77.19    9.30
   2   9  -1   75.19    8.50
   9 -11  -1   62.29    9.00
 -11   2  -1   72.69    8.10
  11  -2   1   60.49    7.10
  -2  -9   1   72.19    8.80
  -2  -9   1   66.59    7.00
  -9  11   1   72.39    8.60
   8 -11  -1  528.65   33.30
 -11   3  -1  568.14   32.30
   3   8  -1  530.65   32.10
 -11   3  -1  537.45   32.50
  -3  -8   1  524.15   32.40
  11  -3   1  591.94   31.90
  -8  11   1  558.14   32.70
 -11   4  -1  138.19   12.60
   4   7  -1  180.08   13.00
 -11   4  -1  140.39   11.90
   7 -11  -1  107.39   11.90
  -7  11   1  153.28   13.20
  11  -4   1  112.39   11.30
  -4  -7   1  145.69   12.70
 -11   5  -1   36.70    7.20
   6 -11  -1   20.90    7.10
 -11   5  -1   26.20    6.40
   5   6  -1   44.50    7.40
  -6  11   1   21.40    7.20
  -5  -6   1   38.20    7.30
  11  -5   1   16.40    6.30
   6   5  -1  448.06   27.40
   5 -11  -1  422.16   27.40
 -11   6  -1  451.45   27.70
 -11   6  -1  460.25   28.00
  -5  11   1  446.96   27.30
  11  -6   1  453.65   27.50
  -6  -5   1  472.95   27.60
 -11   7  -1  733.23   43.10
   7   4  -1  799.52   43.30
 -11   7  -1  763.62   43.00
  -7  -4   1  755.22   43.10
  -4  11   1  739.63   42.80
  11  -7   1  751.32   43.40
 -11   8  -1   88.59    9.50
   3 -11  -1   76.59    8.50
 -11   8  -1   73.69    9.60
   8   3  -1   67.09    9.10
  -3  11   1   96.19   10.30
  -3  11   1   78.19    8.90
  11  -8   1   79.99    9.10
  -8  -3   1   69.49    9.00
   2 -11  -1   51.19    7.30
   9   2  -1   46.30    7.40
 -11   9  -1   48.50    7.20
 -11   9  -1   50.19    8.70
  -2  11   1   45.70    7.90
  -9  -2   1   42.60    7.20
  11  -9   1   32.80    7.80
  -2  11   1   46.30    7.30
  10   1  -1  402.46   22.10
 -11  10  -1  392.76   24.30
 -11  10  -1  373.56   25.20
   1 -11  -1  399.36   23.30
  -1  11   1  352.56   24.80
 -10  -1   1  361.96   23.90
 -10  -1   1  396.26   24.40
  -1  11   1  371.56   23.90
  11 -10   1  360.96   25.20
  11   0  -1   17.00    4.60
 -11  11  -1   40.20    8.70
   0 -11  -1   36.30    6.70
 -11  11  -1   24.00    6.70
   0  11   1   46.80    7.30
 -11   0   1   34.40    7.50
 -11   0   1   33.30    6.50
  11 -11   1    1.40    6.30
  -1 -11  -1  123.89   11.10
  12  -1  -1  116.49   10.50
  -1 -11  -1  106.69   12.30
 -11  12  -1  133.39   13.10
 -11  12  -1  122.89   13.50
   1  11   1  107.99   11.60
  11 -12   1  122.99   13.40
 -12   1   1  148.39   13.10
 -12   1   1  140.09   12.10
  13  -2  -1   65.19    8.30
  -2 -11  -1   74.59    8.00
 -11  13  -1   67.29   10.00
 -11  13  -1   77.69   12.20
  -2 -11  -1   76.99   10.70
 -13   2   1   86.89   10.60
 -13   2   1   80.39   10.40
   2  11   1   71.89    9.60
  11 -13   1   67.99   10.80
  -3 -11  -1   48.00    9.10
 -11  14  -1   46.20   11.20
  14  -3  -1   25.60    6.80
 -11  14  -1   46.20    9.90
 -14   3   1   39.00    8.20
  11 -14   1   41.60   10.70
 -14   3   1   39.70    9.30
   3  11   1   45.20    8.70
 -11  15  -1   68.99   13.40
 -11  15  -1   31.00   10.30
  -4 -11  -1   30.70    9.60
  15  -4  -1   40.30    8.60
 -15   4   1   53.19    9.60
   4  11   1   35.80    9.10
  11 -15   1   37.80   11.00
 -15   4   1   42.70   10.60
  -5 -11  -1  143.49   17.10
 -11  16  -1  164.98   18.40
  16  -5  -1  152.78   14.30
 -11  16  -1  166.18   19.00
  11 -16   1  161.38   19.60
 -16   5   1  169.18   18.10
 -16   5   1  155.78   16.00
   5  11   1  152.48   16.20
  17  -6  -1   15.30    8.20
 -11  17  -1   30.90   12.40
  -6 -11  -1   17.80    9.40
 -11  17  -1   31.00   12.60
 -17   6   1   30.50    9.70
   6  11   1   22.10    9.20
 -17   6   1   31.50   10.90
  11 -17   1   18.40   12.30
  18  -7  -1  291.17   27.40
 -11  18  -1  320.17   27.20
  -7 -11  -1  331.77   25.30
 -11  18  -1  285.67   27.70
   7  11   1  318.37   24.40
  11 -18   1  292.47   27.60
 -18   7   1  279.47   24.30
 -18   7   1  274.87   24.80
  -8 -11  -1   38.70   13.90
 -11  19  -1  108.79   17.40
 -11  19  -1   88.29   18.00
 -19   8   1   64.39   14.30
 -19   8   1   62.79   13.20
  11 -19   1   93.79   18.70
   8  11   1   42.50   12.40
 -11  20  -1   46.80   13.50
 -11  20  -1   67.49   14.30
  20  -9  -1   25.30   11.40
  -9 -11  -1    2.60   10.30
 -20   9   1   50.39   12.90
 -20   9   1   49.80   13.90
  11 -20   1   59.49   16.10
   9  11   1   41.60   11.70
 -11  21  -1    7.60   10.20
 -11  21  -1   -6.00   10.90
  21 -10  -1   -1.60   10.70
 -10 -11  -1   11.20   10.70
  10  11   1   24.90   10.80
  11 -21   1   10.20   15.20
 -21  10   1    4.70   12.30
 -21  10   1   21.10   10.60
 -11 -11  -1   11.70   11.40
 -11  22  -1   -3.10    9.70
 -22  11   1   16.30   12.40
  11  11   1   25.50   12.30
  11 -22   1   11.40   14.40
 -22  11   1    9.40   12.10
 -11  23  -1   15.80   10.30
  23 -12  -1   35.60   15.80
 -12 -11  -1   42.40   14.20
  12  11   1   44.10   14.10
 -23  12   1   32.70   15.50
 -10  22  -1   -4.80   12.20
  22 -12  -1   -9.10   12.30
 -10  22  -1   32.90   14.10
 -12 -10  -1    2.10   10.60
 -22  12   1   17.00   12.80
 -22  12   1   14.00   12.90
  12  10   1    0.20   10.70
  -9  21  -1    4.80   12.20
  -9  21  -1    2.60   11.20
  21 -12  -1    2.40   12.00
 -12  -9  -1   19.00   11.40
 -21  12   1   -0.30    9.90
  12   9   1    0.10    9.40
   9 -21   1   -1.20   11.10
 -21  12   1   11.60   12.30
  -8  20  -1   38.80   14.50
 -12  -8  -1   39.80   12.40
  20 -12  -1   11.20   12.00
  -8  20  -1   36.00   13.50
 -20  12   1   20.40   12.70
  12   8   1   27.00   11.30
   8 -20   1   37.60   12.60
 -20  12   1   26.10   13.80
 -12  -7  -1  449.46   32.80
  19 -12  -1  481.95   34.60
  -7  19  -1  447.46   33.20
  -7  19  -1  375.66   32.80
 -19  12   1  378.16   32.70
 -19  12   1  482.35   35.80
  12   7   1  467.85   33.60
  -6  18  -1  258.17   23.10
  -6  18  -1  180.68   20.20
 -12  -6  -1  175.08   19.10
  18 -12  -1  199.38   21.90
 -18  12   1  172.88   20.20
   6 -18   1  186.58   19.50
  12   6   1  143.99   18.40
 -18  12   1  177.58   20.30
  17 -12  -1   41.50   13.00
 -12  -5  -1   46.10   11.50
  -5  17  -1   26.10   10.90
  -5  17  -1   40.80   11.50
 -17  12   1   32.30   10.50
   5 -17   1   24.00    9.60
  12   5   1   38.20   11.70
 -17  12   1   33.20   11.00
  -4  16  -1   63.09   12.40
  -4  16  -1   32.50   10.10
  16 -12  -1   52.79   11.50
 -12  -4  -1   73.89   11.90
   4 -16   1   40.40   10.90
  12   4   1   81.99   12.10
 -16  12   1   40.50   11.00
 -16  12   1   53.79   10.90
 -12  -3  -1   52.69   11.20
  -3  15  -1  126.19   14.00
  -3  15  -1  139.49   13.40
  15 -12  -1   38.90   11.40
 -15  12   1   72.29   11.70
   3 -15   1   90.39   13.10
 -15  12   1   88.79   12.30
  12   3   1   35.40   10.10
  -2  14  -1   79.39   11.40
  -2  14  -1   65.39   10.20
 -12  -2  -1   71.59   11.80
  14 -12  -1   72.99   12.50
 -14  12   1   83.89   11.80
 -14  12   1   95.69   12.70
   2 -14   1   79.59   10.80
  12   2   1   87.99   12.00
  -1  13  -1  127.69   13.90
 -12  -1  -1  128.09   14.10
  -1  13  -1  103.59   11.60
  13 -12  -1  100.29   14.00
 -13  12   1  144.99   14.50
   1 -13   1  125.69   13.10
 -13  12   1  112.89   13.60
  12   1   1  117.89   10.40
   0  12  -1   74.39   10.20
  12 -12  -1   52.99   10.30
   0  12  -1   72.49    9.10
 -12   0  -1   89.19   10.00
  12   0   1   47.10    7.10
 -12  12   1   43.60    8.80
 -12  12   1   93.29   11.40
   0 -12   1   62.89    8.40
 -12   1  -1  136.19   12.70
   1  11  -1  152.08   12.60
 -12   1  -1  142.99   13.00
  11 -12  -1  118.29   14.30
  -1 -11   1  136.69   13.40
  12  -1   1  122.39   11.00
 -11  12   1  148.69   14.60
 -11  12   1  137.99   13.60
  -1 -11   1  135.49   11.50
   2  10  -1  133.19   12.00
 -12   2  -1  148.19   12.40
 -12   2  -1  138.59   13.00
  10 -12  -1  143.99   14.60
 -10  12   1   85.39   11.60
  -2 -10   1  143.39   13.10
  12  -2   1  144.79   11.30
  -2 -10   1  141.99   10.50
 -10  12   1  146.09   13.30
   9 -12  -1  137.39   13.80
 -12   3  -1  154.18   13.10
   3   9  -1  165.68   12.70
 -12   3  -1  141.69   13.10
  -9  12   1  136.59   13.00
  12  -3   1  132.49   11.80
  -3  -9   1  183.08   13.70
   4   8  -1   70.29    8.10
 -12   4  -1   48.90    7.90
 -12   4  -1   33.70    6.80
   8 -12  -1   44.60    7.90
  12  -4   1   19.60    5.90
  -8  12   1   35.40    7.50
  -4  -8   1   66.99    8.50
 -12   5  -1   51.99    7.60
   7 -12  -1   48.50    7.90
 -12   5  -1   52.99    8.30
   5   7  -1   38.00    7.20
  12  -5   1   35.70    6.70
  -5  -7   1   49.90    7.90
  -7  12   1   58.89    8.10
   6   6  -1  130.29   12.00
 -12   6  -1   99.19   10.70
 -12   6  -1  103.19   11.00
   6 -12  -1  110.79   11.00
  -6  12   1   94.69   10.70
  -6  -6   1   95.99   10.50
  12  -6   1   99.19   10.10
   5 -12  -1  447.16   28.60
 -12   7  -1  465.05   29.10
 -12   7  -1  492.05   28.90
   7   5  -1  501.15   29.30
  12  -7   1  490.85   29.30
  -7  -5   1  472.75   28.80
  -5  12   1  442.76   28.80
   8   4  -1  642.94   38.60
 -12   8  -1  628.04   38.60
 -12   8  -1  657.53   38.40
  -4  12   1  665.43   38.30
  -4  12   1  652.93   39.00
  -8  -4   1  639.94   38.50
  12  -8   1  693.23   38.40
   9   3  -1  121.89   11.20
 -12   9  -1   96.89   11.00
 -12   9  -1  109.29   11.10
   3 -12  -1  102.79   10.90
  -3  12   1  103.79   10.90
  -3  12   1  118.89   12.30
  -9  -3   1  128.59   12.00
  12  -9   1   90.89   11.00
 -12  10  -1  194.88   15.90
  10   2  -1  204.78   12.70
   2 -12  -1  198.48   15.10
 -12  10  -1  184.48   15.90
  10   2  -1  200.28   15.90
  -2  12   1  191.98   16.20
 -10  -2   1  194.58   15.10
  -2  12   1  202.98   15.70
  12 -10   1  213.38   16.80
   1 -12  -1  112.89   10.80
 -12  11  -1  121.19   12.80
  11   1  -1  117.09    9.60
 -12  11  -1  150.58   14.40
 -11  -1   1  137.69   12.60
  -1  12   1  121.69   12.10
 -11  -1   1  129.99   13.20
  12 -11   1  111.69   13.00
  -1  12   1  135.99   13.30
   0 -12  -1   14.20    6.30
 -12  12  -1   16.30    6.50
 -12  12  -1   29.90    9.10
  12   0  -1   11.60    4.90
 -12   0   1   51.59    7.80
   0  12   1   26.10    6.90
 -12   0   1   44.60    8.80
  12 -12   1   14.20    7.60
  13  -1  -1  164.28   13.70
 -12  13  -1  193.98   18.60
  -1 -12  -1  198.58   14.80
  -1 -12  -1  181.98   16.00
 -12  13  -1  184.28   16.30
 -13   1   1  186.08   15.50
  12 -13   1  175.28   17.60
 -13   1   1  187.28   16.30
   1  12   1  168.68   15.30
 -12  14  -1  211.58   19.40
 -12  14  -1  146.19   15.30
  14  -2  -1  125.29   12.00
  12 -14   1  105.19   16.00
 -14   2   1  192.08   16.70
 -14   2   1  134.19   14.20
  -3 -12  -1   42.60    9.30
 -12  15  -1   85.29   13.40
  15  -3  -1   35.90    8.10
 -12  15  -1   76.49   13.10
 -15   3   1   75.59   10.90
  12 -15   1   64.89   12.40
 -15   3   1   68.59   11.60
  16  -4  -1    2.10    7.00
 -12  16  -1    2.50    8.70
  -4 -12  -1   21.30    9.80
 -12  16  -1   14.10   10.90
 -16   4   1   18.10    8.40
 -16   4   1    3.70    8.80
  12 -16   1    0.20    9.60
   4  12   1   24.90    8.70
  17  -5  -1   17.40    9.70
  -5 -12  -1   40.40   10.60
 -12  17  -1    6.30    9.90
 -12  17  -1   50.49   13.20
 -17   5   1   23.40    9.60
   5  12   1   41.20   10.20
  12 -17   1   33.40   11.90
 -17   5   1   25.80   11.60
  18  -6  -1   86.39   16.20
 -12  18  -1  174.58   19.20
 -12  18  -1  124.89   18.00
  -6 -12  -1  105.39   15.90
   6  12   1   90.09   14.20
 -18   6   1  150.98   17.40
 -18   6   1  104.29   15.00
  12 -18   1  154.38   20.90
  -7 -12  -1  125.69   18.00
 -12  19  -1  124.39   19.10
 -12  19  -1  104.89   18.90
  19  -7  -1  138.09   20.60
  12 -19   1  121.59   21.50
 -19   7   1  134.89   18.10
 -19   7   1  136.39   17.20
   7  12   1  117.79   16.60
 -12  20  -1  204.08   24.50
  -8 -12  -1  197.58   22.70
  12 -20   1  191.68   24.80
   8  12   1  202.08   21.20
 -20   8   1  200.48   20.40
 -20   8   1  170.08   22.60
  -9 -12  -1   36.00   12.10
  21  -9  -1   14.60   10.80
 -12  21  -1   11.40    8.90
   9  12   1   43.80   13.00
 -21   9   1   23.00   12.10
 -21   9   1   39.00   11.50
  12 -21   1   -0.80   14.00
 -12  22  -1    4.10    8.40
 -10 -12  -1   17.60   12.30
  22 -10  -1   -0.60   12.80
 -22  10   1    4.40   13.00
 -22  10   1    9.90   12.50
  10  12   1   18.20   11.30
 -12  23  -1    4.10    8.40
 -11 -12  -1   17.10   13.00
 -23  11   1   22.70   14.30
  11  12   1   33.60   13.70
 -23  11   1   22.30   14.70
  12 -23   1   11.70   14.70
 -12 -12  -1   34.10   14.50
  24 -12  -1   14.80   14.50
  12  12   1   27.00   12.50
  12 -24   1   20.40   15.60
 -24  12   1   21.80   14.00
 -13 -12  -1   93.39   18.10
  13  12   1   75.39   16.90
 -25  13   1   77.39   19.20
 -13 -11  -1   14.90   13.90
  24 -13  -1   -2.90   14.50
  13  11   1   17.30   13.00
 -24  13   1    4.80   14.50
  23 -13  -1   15.20   14.10
 -13 -10  -1   17.60   12.40
 -10  23  -1   11.90   13.00
  13  10   1   14.40   12.20
  10 -23   1   17.30   14.80
 -23  13   1   20.10   13.20
 -23  13   1   15.80   13.40
 -13  -9  -1   -5.90   10.40
  22 -13  -1  -12.50   12.20
  -9  22  -1    6.90   13.50
 -22  13   1    5.40   12.60
   9 -22   1   -5.70   11.20
 -22  13   1  -16.20    9.90
  13   9   1    6.90   11.10
 -13  -8  -1   33.20   13.20
  -8  21  -1   34.20   14.70
  21 -13  -1   31.20   14.70
  -8  21  -1   48.30   14.40
 -21  13   1   39.80   14.30
 -21  13   1   36.20   14.20
  13   8   1   63.79   14.30
  -7  20  -1  308.67   28.40
  20 -13  -1  343.67   29.80
  -7  20  -1  296.37   28.40
 -13  -7  -1  332.77   27.80
 -20  13   1  355.96   29.90
  13   7   1  318.47   28.30
 -20  13   1  305.57   29.80
 -13  -6  -1  155.18   18.60
  -6  19  -1  149.59   20.00
  19 -13  -1  174.28   21.50
  -6  19  -1  151.28   20.20
 -19  13   1  172.68   22.70
  13   6   1  168.48   20.30
 -19  13   1  144.49   20.10
   6 -19   1  158.88   21.40
  -5  18  -1  222.78   21.60
  -5  18  -1  176.38   20.30
  18 -13  -1  213.38   23.70
 -13  -5  -1  194.98   20.70
 -18  13   1  185.38   20.50
 -18  13   1  207.08   21.80
   5 -18   1  219.28   22.50
  13   5   1  198.88   20.50
 -13  -4  -1   51.09   12.20
  17 -13  -1   43.60   13.10
  -4  17  -1   53.49   12.00
  -4  17  -1   54.09   12.40
 -17  13   1   64.09   13.60
   4 -17   1   59.39   13.10
 -17  13   1   50.69   13.30
  13   4   1   63.89   12.50
  -3  16  -1  209.38   19.10
  16 -13  -1  188.78   21.80
 -13  -3  -1  225.88   20.80
  -3  16  -1  213.38   20.70
   3 -16   1  246.48   21.00
  13   3   1  208.08   20.40
 -16  13   1  214.78   21.70
 -16  13   1  223.38   21.70
 -13  -2  -1   65.39   12.30
  -2  15  -1   65.49   11.80
  15 -13  -1   36.10   13.20
  -2  15  -1   88.69   11.90
   2 -15   1   91.79   11.30
 -15  13   1   64.39   11.70
  13   2   1   64.29   11.30
 -15  13   1   76.09   12.80
  14 -13  -1   33.10   11.70
 -13  -1  -1   56.09   10.90
  -1  14  -1   90.99   11.20
  -1  14  -1   79.99   11.80
 -14  13   1   68.99   12.10
 -14  13   1   64.29   12.40
   1 -14   1   72.29   11.30
 -13   0  -1    8.30    7.20
 -13   0  -1   11.40    7.30
   0  13  -1   19.60    7.00
  13 -13  -1   -6.60    8.60
   0  13  -1   26.90    9.20
   0 -13   1   28.90    7.30
  13   0   1    3.80    5.10
 -13  13   1    3.40    7.00
 -13  13   1   12.00    8.30
  12 -13  -1  123.09   14.60
 -13   1  -1  117.39   12.70
   1  12  -1  128.19   12.90
 -13   1  -1  131.69   13.90
  -1 -12   1  115.49   11.70
 -12  13   1  124.49   14.10
  -1 -12   1  126.09   13.40
  13  -1   1  119.49   11.00
 -12  13   1  119.99   13.30
   2  11  -1   88.59   10.30
 -13   2  -1   71.19   10.20
  11 -13  -1   83.39   11.80
 -13   2  -1   84.69   11.00
  -2 -11   1   95.59    9.20
  -2 -11   1  119.39   12.40
 -11  13   1   99.29   11.30
  13  -2   1   66.19    8.40
 -11  13   1   59.59    9.80
 -13   3  -1    8.40    5.80
   3  10  -1   17.10    5.90
 -13   3  -1   12.50    6.60
  10 -13  -1    1.50    7.00
 -10  13   1   11.00    6.40
 -10  13   1    6.90    4.00
  13  -3   1   -8.30    4.30
  -3 -10   1   13.80    6.60
   9 -13  -1    5.10    6.60
 -13   4  -1    8.40    6.40
 -13   4  -1    6.00    5.60
   4   9  -1   14.80    6.00
  -9  13   1   16.10    6.40
  -4  -9   1   13.20    6.50
  13  -4   1    2.40    4.80
  -9  13   1    0.90    2.70
 -13   5  -1  207.98   16.70
   5   8  -1  177.38   15.70
   8 -13  -1  215.38   17.30
 -13   5  -1  200.18   15.70
  -8  13   1  230.18   16.10
  13  -5   1  184.98   15.20
  -5  -8   1  169.98   15.50
 -13   6  -1  436.86   28.40
   6   7  -1  472.85   28.80
 -13   6  -1  440.96   28.00
   7 -13  -1  461.45   28.80
  13  -6   1  481.65   28.20
  -6  -7   1  449.16   28.40
  -7  13   1  435.66   28.10
 -13   7  -1   48.60    8.00
 -13   7  -1   62.89    9.10
   7   6  -1  105.69   10.40
   6 -13  -1   42.70    8.70
  -7  -6   1   79.49    9.70
  -6  13   1   60.79    8.90
  13  -7   1   34.50    7.80
   5 -13  -1   34.40    7.40
 -13   8  -1   66.79    9.10
   8   5  -1   64.99    9.10
 -13   8  -1   46.40    7.80
  -8  -5   1   73.09    9.20
  -5  13   1   42.70    7.70
  -5  13   1   29.50    6.90
  13  -8   1   42.40    7.90
   4 -13  -1   38.60    7.80
   9   4  -1   23.90    7.10
 -13   9  -1   37.00    8.20
 -13   9  -1   23.60    6.80
  13  -9   1    8.60    6.40
  -9  -4   1   22.30    7.30
  -4  13   1   37.00    8.20
  -4  13   1   45.90    7.80
 -13  10  -1   58.19    9.70
   3 -13  -1   54.69    8.80
  10   3  -1   62.29    9.10
 -13  10  -1   54.79    9.60
  13 -10   1   48.20    9.70
  -3  13   1   61.69    8.80
  -3  13   1   58.59    9.20
 -10  -3   1   59.49    9.20
   2 -13  -1   77.09    9.60
 -13  11  -1   64.89   10.20
  11   2  -1   73.09    7.40
  11   2  -1   82.99   10.50
 -13  11  -1   69.69   11.30
  -2  13   1   67.69   10.50
 -11  -2   1   66.59    9.90
  -2  13   1   82.59   10.00
  13 -11   1   78.19   11.40
 -13  12  -1  169.08   17.00
  12   1  -1  165.58   12.30
   1 -13  -1  191.48   15.60
 -13  12  -1  166.78   16.10
  -1  13   1  173.58   15.00
  -1  13   1  173.68   16.50
 -12  -1   1  173.88   16.20
  13 -12   1  192.58   18.00
  13   0  -1   16.10    5.60
 -13  13  -1   30.60   10.10
   0 -13  -1   32.30    7.20
 -13  13  -1   45.20    9.90
 -13   0   1   28.60    8.60
   0  13   1   35.60    8.20
 -13   0   1   21.20    8.10
   0  13   1   53.39   10.10
  13 -13   1   -0.70    8.70
 -13  14  -1  123.39   13.30
 -13  14  -1  131.49   16.80
  14  -1  -1   93.19   10.90
  13 -14   1   99.19   15.20
   1  13   1  125.39   13.30
 -14   1   1  103.79   14.10
 -14   1   1  116.59   12.60
 -13  15  -1   71.09   12.50
  -2 -13  -1   62.79   11.20
  15  -2  -1   37.90    9.20
 -13  15  -1   77.99   14.00
 -15   2   1   70.39   11.60
  13 -15   1   49.00   14.40
   2  13   1   67.09   10.10
 -15   2   1   51.59   10.70
 -13  16  -1   73.99   14.10
  -3 -13  -1   52.99   11.20
  16  -3  -1   40.40    8.90
 -13  16  -1   47.70   11.60
  13 -16   1   65.89   14.60
 -16   3   1   58.79   12.30
   3  13   1   45.00   10.00
 -16   3   1   71.69   11.90
 -13  17  -1  159.28   20.70
  -4 -13  -1  172.88   19.20
 -13  17  -1  183.58   20.00
  13 -17   1  198.38   23.00
 -17   4   1  185.48   18.30
   4  13   1  189.38   18.10
 -17   4   1  169.88   21.40
  18  -5  -1   27.60   11.10
 -13  18  -1   53.59   14.20
 -13  18  -1   59.29   16.70
  -5 -13  -1   37.60   12.00
  13 -18   1   73.19   13.80
   5  13   1   24.40   10.40
 -18   5   1   56.69   13.20
 -18   5   1   54.99   11.90
 -13  19  -1  658.13   46.00
 -13  19  -1  602.94   46.70
  -6 -13  -1  715.53   45.10
  19  -6  -1  751.82   47.30
   6  13   1  673.33   43.90
 -19   6   1  639.84   46.70
  13 -19   1  728.13   50.89
 -19   6   1  679.63   44.20
  -7 -13  -1  270.57   24.50
  20  -7  -1  305.07   28.60
 -13  20  -1  173.38   24.60
 -13  20  -1  282.87   27.30
 -20   7   1  283.37   25.00
 -20   7   1  285.87   26.20
   7  13   1  288.47   24.40
  -8 -13  -1   28.20   11.60
 -13  21  -1   13.50    8.70
   8  13   1   20.40   11.50
 -21   8   1   19.60   11.30
 -21   8   1    8.80   11.80
  -9 -13  -1    7.20   11.80
 -13  22  -1  -16.90   11.80
 -13  22  -1    4.20    7.90
 -22   9   1   -1.70   10.40
   9  13   1  -15.90    9.90
 -22   9   1   -0.50   11.90
 -10 -13  -1    6.10   12.50
 -13  23  -1    9.60    8.10
  23 -10  -1   -5.40   11.50
 -23  10   1    8.00   11.20
 -23  10   1   -5.40   11.10
  10  13   1    3.30   11.40
 -11 -13  -1   54.19   16.30
 -24  11   1   51.59   15.10
  11  13   1   72.19   16.20
 -24  11   1   60.79   17.00
 -12 -13  -1   12.70   14.00
  12  13   1    6.80   13.10
 -25  12   1   14.50   13.50
  26 -13  -1   16.90   17.70
 -13 -13  -1   34.50   17.10
  13  13   1   43.90   17.10
 -26  13   1   66.59   18.30
 -14 -13  -1   10.10   15.70
  14  13   1   -3.70   13.10
 -14 -12  -1   27.70   14.90
 -26  14   1    1.80   13.80
  14  12   1   52.39   15.30
 -14 -11  -1   42.50   15.80
  25 -14  -1   56.29   19.80
  14  11   1   92.99   19.50
 -25  14   1   60.59   18.20
  24 -14  -1    3.70   14.60
 -14 -10  -1   15.60   16.00
 -24  14   1   11.50   14.00
  14  10   1   18.10   12.70
 -14  -9  -1   25.70   13.30
  -9  23  -1   17.30   14.60
 -23  14   1   24.10   14.10
  14   9   1   36.50   14.30
  -8  22  -1    9.00   13.80
  22 -14  -1   27.60   16.10
 -14  -8  -1   25.20   12.50
 -22  14   1   13.80   12.00
 -22  14   1    0.70   11.10
  14   8   1   22.30   11.90
  21 -14  -1   14.30   14.00
 -14  -7  -1   13.50   12.00
  -7  21  -1   26.10   12.90
  -7  21  -1   49.00   14.50
 -21  14   1   21.80   12.10
  14   7   1   35.90   13.00
 -21  14   1   27.50   12.70
 -14  -6  -1  543.55   38.00
  -6  20  -1  455.55   36.90
  20 -14  -1  498.75   41.20
  -6  20  -1  500.05   37.80
  14   6   1  521.35   39.90
 -20  14   1  572.34   38.00
 -14  -5  -1  103.59   16.10
  19 -14  -1   82.59   17.00
  -5  19  -1   82.19   15.50
  -5  19  -1   63.19   14.30
  14   5   1   84.39   16.30
 -19  14   1   83.19   15.70
 -19  14   1  109.59   18.30
   5 -19   1  111.19   17.50
 -14  -4  -1   62.29   14.80
  18 -14  -1   76.39   13.90
  -4  18  -1   77.89   14.20
  -4  18  -1   84.69   15.60
 -18  14   1   82.19   15.40
 -18  14   1   56.29   16.30
  14   4   1   51.69   13.20
  -3  17  -1  214.78   20.60
 -14  -3  -1  215.08   19.90
  -3  17  -1  191.08   20.90
  17 -14  -1  226.28   21.20
   3 -17   1  207.58   19.80
 -17  14   1  183.38   20.80
 -17  14   1  198.58   20.70
  14   3   1  225.58   22.00
  -2  16  -1   29.70   10.40
  16 -14  -1   -7.50    9.50
  -2  16  -1   11.20    9.10
 -14  -2  -1   17.30    9.90
 -16  14   1   19.90   11.10
 -16  14   1   27.00   10.50
  14   2   1    9.20    9.00
  15 -14  -1  -13.10    9.90
  -1  15  -1    9.40    7.90
  -1  15  -1    6.90    9.60
 -14  -1  -1   -5.10    7.80
  14   1   1   14.00    8.30
 -15  14   1    1.50    8.70
 -15  14   1   -0.10    9.40
   1 -15   1    3.10    7.30
 -14   0  -1   -4.50    6.80
  14 -14  -1  -17.80    8.80
   0  14  -1   10.10    8.50
   0  14  -1    7.50    7.10
 -14   0  -1    3.00    8.00
 -14  14   1    0.60    8.60
 -14  14   1    8.90    8.90
 -14   1  -1   62.69   12.00
 -14   1  -1   61.29    9.80
  13 -14  -1   29.90   11.30
   1  13  -1   82.19   10.90
  14  -1   1   38.30    7.60
 -13  14   1   58.29   10.90
 -13  14   1   79.49   12.80
  12 -14  -1   89.89   13.90
 -14   2  -1   77.29   10.40
   2  12  -1   51.99    9.30
 -14   2  -1   85.79   11.50
 -12  14   1   76.89   12.10
 -12  14   1   63.49   11.30
  14  -2   1   77.19   10.40
  -2 -12   1   70.19   11.20
  11 -14  -1   27.10    9.80
   3  11  -1   31.70    7.60
 -14   3  -1   35.50    8.70
 -14   3  -1   40.80    8.10
 -11  14   1   20.00    8.10
  14  -3   1   11.80    6.00
  -3 -11   1   31.90    8.20
 -11  14   1    5.20    5.00
   4  10  -1  179.08   15.30
 -14   4  -1  158.88   15.40
 -14   4  -1  169.78   14.90
  10 -14  -1  162.18   16.60
  14  -4   1  135.89   14.20
 -10  14   1  157.38   15.70
  -4 -10   1  173.78   15.60
 -14   5  -1   30.20    8.10
 -14   5  -1   27.30    7.40
   5   9  -1   25.00    6.90
   9 -14  -1   17.60    8.50
  14  -5   1   23.70    6.70
  -9  14   1   33.40    8.90
  -5  -9   1   17.00    7.50
 -14   6  -1   15.90    7.00
   8 -14  -1   21.90    8.00
 -14   6  -1   36.80    8.20
   6   8  -1   38.10    7.60
  -8  14   1   57.49    8.90
  14  -6   1   18.20    7.10
  -8  14   1    0.60    3.30
  -6  -8   1   35.10    8.30
   7 -14  -1   93.49   12.30
 -14   7  -1  105.29   11.90
 -14   7  -1  150.98   14.00
  14  -7   1   90.09   11.70
  -7  14   1  110.69   12.40
 -14   8  -1   65.29   10.50
   8   6  -1   47.60    9.50
 -14   8  -1   49.99    9.10
   6 -14  -1   60.49   10.40
  -6  14   1   76.49   10.30
  -8  -6   1   68.79    9.70
  14  -8   1   54.89    9.50
 -14   9  -1   35.20    8.10
 -14   9  -1   55.99    9.60
   9   5  -1   17.20    7.40
  -9  -5   1   43.70    8.90
  -5  14   1   46.30    9.20
  -5  14   1   71.09   10.20
  14  -9   1   29.60    8.60
  10   4  -1   84.79   11.00
 -14  10  -1   46.50   10.10
   4 -14  -1   37.80    9.30
 -14  10  -1   64.19   10.40
  -4  14   1   56.09    9.50
  14 -10   1   42.10    9.60
  -4  14   1   43.80    9.50
 -10  -4   1   54.99    9.70
 -14  11  -1   38.60    9.80
  11   3  -1   28.40    8.50
 -14  11  -1   29.00    8.90
   3 -14  -1   46.90    9.60
  -3  14   1   65.69    9.80
  -3  14   1   68.79   10.60
  14 -11   1   42.00    9.80
 -11  -3   1   53.59    9.80
  12   2  -1  126.69   15.40
 -14  12  -1  165.78   16.90
 -14  12  -1  196.28   19.00
   2 -14  -1  206.58   15.60
  -2  14   1  253.87   18.50
 -12  -2   1  176.38   17.10
  14 -12   1  129.69   16.50
 -14  13  -1  132.19   16.70
   1 -14  -1  132.79   13.90
 -14  13  -1   90.59   13.70
 -13  -1   1  115.79   13.90
  14 -13   1   85.89   16.70
  -1  14   1  131.59   14.00
  -1  14   1  131.19   14.90
 -14  14  -1   -0.60    8.10
 -14  14  -1  -14.20    8.00
 -14   0   1    8.10    7.90
 -14   0   1    4.40    7.60
  14 -14   1  -23.50    9.50
   0  14   1    0.20    7.80
   0  14   1    7.00    7.20
  15  -1  -1   51.19    9.40
 -14  15  -1   54.29   13.00
 -14  15  -1   67.69   13.20
  14 -15   1   35.80   12.80
   1  14   1   71.19   11.40
 -15   1   1   53.39   10.50
 -15   1   1   64.79   12.10
  -2 -14  -1   97.69   14.20
 -14  16  -1  136.19   17.60
 -14  16  -1  121.09   15.50
 -16   2   1  120.19   15.80
 -16   2   1  112.29   13.70
   2  14   1  112.59   13.80
  14 -16   1  108.19   16.60
 -14  17  -1   95.39   15.00
  17  -3  -1   65.59   11.30
 -14  17  -1   68.89   15.40
  -3 -14  -1   69.09   13.30
   3  14   1   84.79   12.80
  14 -17   1   92.49   17.30
 -17   3   1   65.19   12.10
 -17   3   1   91.59   14.50
  -4 -14  -1    9.60   11.40
 -14  18  -1   52.29   16.30
 -14  18  -1   40.10   13.60
 -18   4   1   16.10   10.70
  14 -18   1   23.00   12.50
   4  14   1   26.10   10.20
 -18   4   1   16.70   11.60
  -5 -14  -1  274.47   26.50
 -14  19  -1  305.07   30.10
 -14  19  -1  290.07   26.90
 -19   5   1  302.67   25.60
  14 -19   1  336.77   31.20
   5  14   1  314.77   25.70
 -19   5   1  293.47   28.20
 -14  20  -1   18.80   13.30
  -6 -14  -1    6.10   11.20
 -14  20  -1   17.00   12.50
  14 -20   1   29.30   15.80
   6  14   1   23.00   11.10
 -20   6   1   64.29   13.90
 -20   6   1   47.20   13.40
 -14  21  -1   87.89   18.10
  -7 -14  -1   89.39   16.30
   7  14   1   98.39   15.30
 -21   7   1   99.39   16.40
 -21   7   1  101.59   17.00
 -14  22  -1   -4.70   11.80
 -14  22  -1    5.50    7.80
  -8 -14  -1    4.90   11.80
   8  14   1    4.00   10.50
 -22   8   1    0.40   10.60
 -22   8   1   25.80   12.10
  14 -22   1   23.60   16.50
  -9 -14  -1   -8.70   11.10
 -14  23  -1   -5.30    7.40
   9  14   1    4.50   10.80
 -23   9   1    2.40   12.60
 -23   9   1   -5.10   10.70
 -10 -14  -1   10.10   15.00
 -24  10   1    7.70   12.90
  10  14   1   34.90   13.10
 -11 -14  -1   30.70   15.50
  11  14   1   57.49   16.20
 -25  11   1   48.30   15.90
 -25  11   1   56.89   16.80
  14 -25   1   50.39   21.30
 -12 -14  -1    9.30   15.30
 -26  12   1   30.80   15.60
  12  14   1   33.20   15.80
 -13 -14  -1   16.30   16.10
  13  14   1   10.20   14.50
 -27  13   1    7.00   15.30
  14  14   1   -7.30   14.70
  15  13   1   53.69   18.70
 -15 -12  -1   55.69   18.70
 -27  15   1   49.90   17.70
  15  12   1   50.49   16.20
 -15 -11  -1   41.40   16.70
 -26  15   1   19.30   16.40
  15  11   1   37.50   17.80
 -15 -10  -1   14.10   13.70
 -25  15   1    8.90   14.70
  15  10   1    4.60   13.20
 -15  -9  -1   12.70   13.60
 -24  15   1   20.40   14.80
  15   9   1   30.90   13.90
 -15  -8  -1   48.30   15.10
  -8  23  -1   39.40   16.70
 -23  15   1   43.60   15.50
 -23  15   1   40.90   15.20
  15   8   1   67.69   16.40
 -15  -7  -1   79.09   16.20
  -7  22  -1   57.79   16.30
  22 -15  -1   54.09   17.50
  -7  22  -1   55.99   15.80
  15   7   1   79.29   15.70
  21 -15  -1   -6.20   12.50
 -15  -6  -1    4.80   11.90
  -6  21  -1   13.80   12.50
  -6  21  -1   23.50   13.10
  15   6   1   11.50   11.40
 -21  15   1   21.80   12.50
 -21  15   1   -0.10   13.10
  -5  20  -1   62.99   14.10
  20 -15  -1   81.39   18.10
  -5  20  -1   51.99   14.50
 -15  -5  -1   50.39   13.70
 -20  15   1   73.19   16.30
  15   5   1   62.19   15.00
 -20  15   1   56.59   15.00
  -4  19  -1   56.89   14.20
 -15  -4  -1   65.89   14.50
  19 -15  -1   80.09   17.20
  -4  19  -1   62.69   14.80
 -19  15   1   80.79   15.60
 -19  15   1   64.89   15.90
  15   4   1   87.19   14.90
  18 -15  -1   77.09   17.10
  -3  18  -1   73.79   15.40
 -15  -3  -1   77.09   14.60
  -3  18  -1   85.39   14.30
  15   3   1   67.99   15.90
 -18  15   1   93.99   15.60
 -18  15   1   61.99   14.50
  -2  17  -1    0.50    8.90
 -15  -2  -1   20.70   10.20
  -2  17  -1   -5.30    9.80
  17 -15  -1    8.50   13.20
  15   2   1   -1.90    9.60
 -17  15   1   10.00   11.10
 -17  15   1    8.60   11.50
  16 -15  -1   44.00   12.60
  -1  16  -1   39.80   11.70
 -15  -1  -1   41.00   11.40
  -1  16  -1   63.09   11.80
 -16  15   1   46.60   12.80
  15   1   1   46.00   11.10
 -16  15   1   51.49   13.30
  15 -15  -1  -18.60   10.30
   0  15  -1    6.80    8.30
   0  15  -1   13.40    9.80
 -15   0  -1   16.00    8.60
 -15  15   1   -8.20    8.10
 -15  15   1   10.80   11.20
 -15   1  -1   11.90    8.40
 -15   1  -1    8.70    7.70
   1  14  -1    6.90    7.40
  14 -15  -1  -18.90   10.10
 -14  15   1   11.50   10.10
 -14  15   1   11.80    9.60
  13 -15  -1   34.40   12.80
   2  13  -1  108.59   11.60
 -15   2  -1   55.69   10.50
 -15   2  -1   58.09   12.00
 -13  15   1   54.19   11.90
  -2 -13   1   75.19   12.40
 -13  15   1   66.09   12.50
  15  -2   1   52.19    9.60
 -15   3  -1   76.59   11.60
  12 -15  -1   25.60   11.60
 -15   3  -1   41.80    8.70
 -12  15   1   55.09   11.50
 -12  15   1   10.80    6.00
  -3 -12   1   91.69   12.20
  15  -3   1   30.20    9.20
  11 -15  -1  279.37   24.70
 -15   4  -1  280.07   21.20
 -15   4  -1  257.77   22.90
   4  11  -1  299.37   21.40
  -4 -11   1  292.17   22.90
 -11  15   1  279.37   23.70
  15  -4   1  300.07   21.60
 -15   5  -1   40.50    9.70
   5  10  -1   41.30    8.90
  10 -15  -1   40.30   10.60
 -15   5  -1   49.00    9.80
  -5 -10   1   62.19   11.10
  15  -5   1   49.80    9.50
 -10  15   1   46.00   10.50
   9 -15  -1   58.49   12.10
 -15   6  -1  100.89   12.80
 -15   6  -1   66.19   10.00
  -9  15   1   61.99   11.00
  -6  -9   1  124.69   13.00
  15  -6   1   47.20    9.10
 -15   7  -1  230.38   18.80
   7   8  -1  172.48   17.40
   8 -15  -1  196.68   19.10
 -15   7  -1  196.38   17.40
  -7  -8   1  167.48   17.60
  -8  15   1  290.67   20.10
   7 -15  -1  281.07   20.70
 -15   8  -1  234.98   19.50
 -15   8  -1  278.27   21.00
   8   7  -1  214.38   19.70
  -7  15   1  305.07   22.00
  -8  -7   1  217.48   19.70
  15  -8   1  199.88   19.50
 -15   9  -1   58.99   10.50
 -15   9  -1   62.49   11.60
   9   6  -1  120.39   12.50
   6 -15  -1   49.90    9.80
  -6  15   1   30.20    8.00
  15  -9   1   51.49    9.90
  -6  15   1   65.09   10.50
  -9  -6   1   93.49   12.20
 -15  10  -1   49.90   10.60
   5 -15  -1   41.70    9.20
  10   5  -1   51.69   10.50
 -15  10  -1   33.00   10.50
  -5  15   1   54.29   10.20
 -10  -5   1   42.30    9.90
  -5  15   1   52.79   10.90
  15 -10   1   51.79   10.50
  11   4  -1   64.29   11.10
   4 -15  -1   32.10   10.00
 -15  11  -1   49.10   11.00
 -15  11  -1   26.50    9.40
 -11  -4   1   59.39   10.40
  15 -11   1   43.60   10.70
  -4  15   1   30.00    9.50
  -4  15   1   54.89   11.40
 -15  12  -1   62.09   12.40
 -15  12  -1   35.10    9.70
   3 -15  -1   41.80    9.50
 -12  -3   1   92.69   12.20
  -3  15   1   91.09   12.30
  -3  15   1   59.19   10.20
  15 -12   1   27.70   10.80
 -15  13  -1   71.29   11.60
  13   2  -1   72.09   11.40
 -15  13  -1   78.89   13.20
   2 -15  -1   50.39   11.20
  -2  15   1   71.99   11.00
  15 -13   1   23.00   12.90
 -13  -2   1   78.79   12.40
  -2  15   1   72.99   12.30
 -15  14  -1   50.79   12.70
 -15  14  -1   62.39   13.60
 -14  -1   1   48.10   11.10
  -1  15   1   59.69   10.80
  15 -14   1   30.80   12.30
  -1  15   1   56.29   12.20
 -15  15  -1    7.70    9.00
 -15  15  -1   11.30   10.90
 -15   0   1    5.90    8.40
   0  15   1    4.10    8.00
 -15   0   1    1.20    8.90
  15 -15   1  -27.80   11.20
   0  15   1   -1.00    9.20
 -15  16  -1   18.90   12.00
 -15  16  -1    7.10   10.30
  15 -16   1   -3.30   12.70
 -16   1   1   24.00    9.50
   1  15   1   -0.50    9.50
   1  15   1   -3.20    8.40
 -16   1   1    3.20    9.60
 -15  17  -1  -15.30   11.20
 -15  17  -1   27.20   11.20
 -17   2   1    2.30   10.20
 -17   2   1    5.80    9.00
  15 -17   1   -2.50   10.50
   2  15   1    1.80    8.30
 -15  18  -1   50.29   15.60
 -15  18  -1   60.79   13.50
  -3 -15  -1   34.20   11.40
   3  15   1   40.40   11.60
 -18   3   1   31.20   11.00
 -18   3   1   59.69   13.60
  15 -18   1   51.69   16.10
  -4 -15  -1  219.08   22.80
 -15  19  -1  188.68   22.50
 -15  19  -1  179.78   24.60
 -19   4   1  166.18   21.00
   4  15   1  186.48   19.60
  15 -19   1  206.88   27.60
 -19   4   1  165.88   20.10
 -15  20  -1   40.20   15.10
 -15  20  -1   15.50   12.70
  -5 -15  -1    9.00   11.40
 -20   5   1   14.00   10.50
   5  15   1    6.60    9.50
 -20   5   1    6.50   11.60
  15 -20   1   14.30   14.50
  -6 -15  -1   -0.60   11.30
 -15  21  -1   -8.30    9.60
 -15  21  -1    2.30   12.30
 -21   6   1   -5.30   11.30
   6  15   1   -3.40    9.70
 -21   6   1   -6.40    9.70
  15 -21   1    4.30   12.90
  -7 -15  -1   -0.20   11.40
 -22   7   1   12.80   11.70
   7  15   1    1.20   10.60
 -22   7   1   22.20   14.00
  -8 -15  -1  126.49   21.00
 -23   8   1  105.49   17.10
   8  15   1  116.89   18.00
  -9 -15  -1   92.49   20.30
   9  15   1   94.19   17.60
 -24   9   1   92.79   18.50
 -10 -15  -1    1.10   11.80
  10  15   1  -11.80   11.30
 -25  10   1   -3.90   14.60
 -11 -15  -1   55.09   18.40
  11  15   1   55.19   16.20
 -26  11   1   37.50   17.90
 -12 -15  -1   28.00   17.30
 -27  12   1   52.99   18.90
  12  15   1   39.90   16.20
  13  15   1   57.99   19.20
  16  12   1   61.09   18.00
 -16 -11  -1  129.19   22.30
  16  11   1  147.79   25.70
 -27  16   1  180.88   27.00
 -16 -10  -1   32.80   16.30
  16  10   1   33.40   14.80
  25 -16  -1   16.00   16.90
 -16  -9  -1   56.89   18.30
 -25  16   1   27.00   15.90
  16   9   1   41.10   17.40
 -16  -8  -1  208.68   25.40
  24 -16  -1  216.18   29.50
  16   8   1  217.18   28.30
 -24  16   1  226.18   26.70
 -16  -7  -1   65.49   17.40
  -7  23  -1   64.39   17.40
  16   7   1   51.49   14.50
 -23  16   1   51.89   15.40
 -23  16   1   44.90   15.70
  22 -16  -1   20.40   17.10
 -16  -6  -1   34.80   14.70
  -6  22  -1   39.10   14.90
 -22  16   1   33.80   15.30
  16   6   1   46.80   13.50
  -5  21  -1   18.50   13.40
  21 -16  -1   -1.00   14.00
  -5  21  -1   30.60   14.30
 -16  -5  -1    2.20   11.20
 -21  16   1   15.60   14.50
  16   5   1   16.60   11.30
  20 -16  -1   62.59   18.00
  -4  20  -1   67.19   14.60
 -16  -4  -1   52.29   15.10
  -4  20  -1   55.79   15.10
  16   4   1   68.29   14.50
 -20  16   1   71.79   15.90
  -3  19  -1  140.69   18.80
  -3  19  -1  152.78   19.40
  19 -16  -1   94.39   19.90
 -16  -3  -1   93.09   17.40
 -19  16   1  150.08   19.10
  16   3   1  104.19   15.90
 -19  16   1  131.79   18.90
  -2  18  -1   15.20   11.20
  18 -16  -1   27.90   11.80
  -2  18  -1    3.10   11.10
 -16  -2  -1   19.80   11.30
  16   2   1   19.90   10.40
 -18  16   1   15.20   11.20
 -18  16   1   12.20   12.70
 -16  -1  -1   77.49   15.90
  -1  17  -1   51.59   13.10
  17 -16  -1   63.09   17.90
  -1  17  -1   59.59   14.20
  16   1   1   79.79   14.20
 -17  16   1   84.29   15.10
 -17  16   1   63.79   15.50
   0  16  -1   65.39   11.80
   0  16  -1   51.99   12.70
  16 -16  -1   30.20   12.10
 -16   0  -1   63.09   13.20
 -16  16   1   67.99   15.00
 -16  16   1   55.39   13.30
  15 -16  -1   32.00   14.10
 -16   1  -1   59.29   12.80
 -16   1  -1   54.79   11.70
   1  15  -1   58.99   11.10
   1  15  -1   55.39   12.10
 -15  16   1   59.39   13.40
 -15  16   1   49.30   13.80
  14 -16  -1    0.40   12.00
   2  14  -1   18.80    9.10
 -16   2  -1    3.10    8.10
 -16   2  -1   17.40   10.00
 -14  16   1    9.10    9.70
  -2 -14   1   19.50    9.90
 -14  16   1   15.00   10.50
 -16   3  -1  235.28   19.70
   3  13  -1  226.08   19.20
 -16   3  -1  208.08   20.40
  13 -16  -1  206.48   23.20
  -3 -13   1  220.08   21.10
  16  -3   1  211.18   17.60
 -13  16   1  217.88   21.60
 -16   4  -1   60.79   10.50
  12 -16  -1   66.59   12.40
   4  12  -1   27.20    9.10
 -16   4  -1   43.00   11.20
  16  -4   1   45.70    9.60
 -12  16   1   55.29   12.50
  -4 -12   1   27.40    9.80
   5  11  -1   71.49   11.30
 -16   5  -1   65.79   11.30
 -16   5  -1   56.09   11.80
  11 -16  -1   73.59   13.80
 -11  16   1   54.19   11.20
  -5 -11   1   49.50   11.00
  16  -5   1   53.99   10.40
 -16   6  -1  103.39   13.50
   6  10  -1  106.99   13.80
  10 -16  -1  110.09   15.60
 -16   6  -1  108.29   14.70
  16  -6   1   89.89   13.40
 -10  16   1  118.99   15.50
  -6 -10   1  104.29   13.80
 -16   7  -1  251.97   20.50
   7   9  -1  241.28   20.50
 -16   7  -1  259.47   21.50
   9 -16  -1  280.37   23.00
  -9  16   1  304.07   22.30
  -7  -9   1  241.48   21.60
  16  -7   1  234.48   20.10
   8 -16  -1  100.69   13.80
  16  -8   1  103.59   16.30
  -8  16   1  122.69   13.90
 -16   9  -1  110.99   14.50
 -16   9  -1   95.59   12.60
   9   7  -1  123.39   14.80
   7 -16  -1   90.79   13.20
  -7  16   1  101.49   13.90
  -9  -7   1  109.09   13.80
  16  -9   1   91.79   13.30
  10   6  -1  105.09   14.20
 -16  10  -1   88.99   13.50
 -16  10  -1   95.09   13.30
  16 -10   1   92.59   13.60
  -6  16   1   59.59   11.70
 -10  -6   1  113.09   13.80
  -6  16   1  104.59   13.90
   5 -16  -1  145.39   17.30
 -16  11  -1  156.58   16.80
 -16  11  -1  161.68   17.80
  11   5  -1  164.08   17.50
  -5  16   1  144.49   17.50
  16 -11   1  150.18   16.90
 -11  -5   1  152.88   16.90
  -5  16   1  166.98   16.70
  12   4  -1    0.50    8.40
   4 -16  -1    8.60    8.80
 -16  12  -1   16.00    8.90
 -16  12  -1   22.50   10.00
 -12  -4   1   16.90    9.70
  -4  16   1   30.40    9.90
  -4  16   1    2.60    8.50
  16 -12   1    2.50    9.30
   3 -16  -1   44.20   10.40
 -16  13  -1   74.49   13.80
  13   3  -1   78.89   12.60
 -16  13  -1   72.19   12.90
  -3  16   1   68.69   12.80
  16 -13   1   54.09   12.80
 -13  -3   1   51.19   11.80
  -3  16   1   52.39   11.00
  14   2  -1  111.69   14.90
 -16  14  -1  119.59   15.30
 -16  14  -1  121.49   15.90
 -14  -2   1   89.39   14.50
  16 -14   1   97.79   17.30
  -2  16   1   98.89   14.80
  -2  16   1  113.59   14.10
 -16  15  -1    8.20   10.60
  15   1  -1   13.60    9.50
 -16  15  -1   13.80    9.70
  -1  16   1   11.10    9.20
  16 -15   1    0.00   10.30
  -1  16   1   -3.50    8.60
 -15  -1   1    1.00    8.90
 -16  16  -1   30.70   12.60
 -16  16  -1   43.30   13.60
 -16   0   1   37.10   13.30
   0  16   1   38.00   10.60
   0  16   1   40.10   12.10
  16 -16   1   28.00   12.10
 -16  17  -1   22.40   13.50
 -16  17  -1   33.30   14.60
   1  16   1   42.30   11.40
   1  16   1   12.40   11.30
 -17   1   1   48.60   12.00
  16 -17   1   23.60   12.90
 -17   1   1   30.20   11.50
 -16  18  -1   10.30   11.30
 -16  18  -1   -0.90   12.40
 -18   2   1    6.40    9.90
 -18   2   1   14.90   10.70
   2  16   1   12.70    9.60
  16 -18   1    9.00   11.40
 -16  19  -1  293.57   29.40
 -16  19  -1  297.77   30.90
 -19   3   1  286.67   24.90
 -19   3   1  271.77   26.00
   3  16   1  261.57   24.30
  -4 -16  -1  174.88   20.20
 -16  20  -1  170.68   24.80
 -16  20  -1  140.49   20.00
 -20   4   1  164.88   19.50
   4  16   1  176.38   19.50
  16 -20   1  120.29   23.80
 -20   4   1  134.79   18.60
 -16  21  -1   65.59   17.50
  -5 -16  -1   85.69   16.50
 -16  21  -1   88.29   18.60
 -21   5   1   55.39   13.80
 -21   5   1   77.59   16.40
   5  16   1   80.19   14.50
  -6 -16  -1   24.60   13.20
 -22   6   1    9.60   12.00
   6  16   1    8.30   11.30
 -22   6   1   17.70   14.60
 -16  23  -1   72.09   17.70
  -7 -16  -1   53.99   16.30
   7  16   1   63.59   14.70
 -23   7   1   37.70   14.10
  -8 -16  -1   33.00   15.00
  16 -24   1   17.20   20.50
 -24   8   1   28.30   14.70
 -24   8   1   -0.40   13.20
   8  16   1    3.90   12.10
  -9 -16  -1   35.80   17.60
 -25   9   1   29.00   15.80
   9  16   1   27.70   13.50
 -25   9   1   28.40   17.30
 -10 -16  -1   45.90   18.70
 -26  10   1   29.30   16.30
  10  16   1   10.70   13.30
 -26  10   1   45.60   15.40
 -11 -16  -1   46.50   19.30
  17  11   1   90.89   21.60
 -17 -10  -1   32.10   18.00
  17  10   1   65.69   18.20
 -27  17   1   24.00   17.60
  26 -17  -1   20.70   20.00
 -17  -9  -1    9.80   15.00
  17   9   1   21.80   16.00
 -17  -8  -1   40.70   17.90
  25 -17  -1   47.10   22.50
  17   8   1   46.80   16.00
 -17  -7  -1   18.70   14.00
 -24  17   1   28.50   15.40
  17   7   1   19.50   14.60
 -17  -6  -1   57.09   17.90
  23 -17  -1   38.20   18.20
  -6  23  -1   54.39   17.10
 -23  17   1   60.09   16.40
  17   6   1   59.49   16.70
  -5  22  -1   10.90   13.10
 -17  -5  -1   27.40   14.60
  22 -17  -1   14.80   17.60
  17   5   1   30.20   13.70
 -22  17   1   22.20   12.80
 -22  17   1   18.90   12.90
  21 -17  -1   89.29   20.90
 -17  -4  -1  113.09   17.60
  -4  21  -1   98.69   17.60
  -4  21  -1  121.09   18.30
 -21  17   1  102.59   18.20
  17   4   1  105.59   18.60
 -21  17   1  109.79   18.50
  -3  20  -1   67.39   15.20
 -17  -3  -1   41.10   14.30
  -3  20  -1   78.39   14.80
 -20  17   1   70.09   16.90
  17   3   1   69.19   15.70
  -2  19  -1   14.60   10.70
 -17  -2  -1   16.60   11.30
  -2  19  -1    8.00   11.60
  19 -17  -1   26.60   15.50
 -19  17   1   12.40   11.30
 -19  17   1   18.40   12.60
  17   2   1   16.70   11.50
  -1  18  -1   11.70   10.20
 -17  -1  -1   14.30   10.90
  -1  18  -1   16.30   11.80
  18 -17  -1   28.80   15.10
 -18  17   1   18.60   11.90
  17   1   1   29.10   11.30
 -18  17   1   12.90   11.20
  17 -17  -1    4.70   13.00
 -17   0  -1   11.60   10.40
   0  17  -1   19.60   11.60
   0  17  -1    9.70    9.50
 -17  17   1   11.70   11.40
 -17  17   1    5.00   13.20
  17   0   1   19.40   10.80
 -17   1  -1   75.59   14.70
   1  16  -1   65.39   13.20
 -17   1  -1   74.09   13.30
  16 -17  -1   83.89   15.60
   1  16  -1   66.09   14.70
 -16  17   1   72.39   16.90
 -16  17   1   80.79   16.10
 -17   2  -1    0.20    9.70
 -17   2  -1    7.90    9.90
  15 -17  -1   -2.20   10.30
   2  15  -1   16.90    9.40
 -15  17   1    6.40    9.60
 -15  17   1   11.10   10.90
   3  14  -1  193.18   19.60
 -17   3  -1  194.98   20.60
 -17   3  -1  219.48   19.60
  14 -17  -1  218.18   24.70
 -14  17   1  213.38   21.80
  -3 -14   1  207.68   21.10
 -17   4  -1   50.89   11.00
 -17   4  -1   49.50   12.00
   4  13  -1   57.49   10.80
  13 -17  -1   59.09   12.60
  -4 -13   1   45.80   11.80
  17  -4   1   60.59   10.80
 -13  17   1   47.50   12.50
   5  12  -1   28.40    9.20
 -17   5  -1   33.60    9.90
  12 -17  -1   44.50   11.50
 -17   5  -1   20.90   10.00
 -12  17   1   46.60   13.20
  -5 -12   1   35.40   10.80
 -12  17   1    5.00    4.90
  17  -5   1   14.80    9.20
  11 -17  -1  253.67   24.00
   6  11  -1  228.08   20.60
 -17   6  -1  256.37   21.20
 -17   6  -1  237.58   21.70
  17  -6   1  239.88   19.30
  -6 -11   1  250.27   22.00
 -11  17   1  265.97   24.80
 -17   7  -1  270.47   24.50
 -17   7  -1  316.37   25.50
  10 -17  -1  287.27   26.10
   7  10  -1  386.66   25.80
 -10  17   1  305.07   25.40
  -7 -10   1  298.57   25.30
  17  -7   1  313.87   23.20
   9 -17  -1   89.29   14.30
   8   9  -1  115.99   14.50
 -17   8  -1   75.59   13.60
 -17   8  -1   92.29   14.00
  -9  17   1  101.09   15.00
  17  -8   1   84.79   13.10
  -8  -9   1  119.39   15.40
 -17   9  -1   70.19   13.20
   8 -17  -1   85.49   13.90
 -17   9  -1   71.29   12.10
   9   8  -1   60.89   12.30
  17  -9   1   60.69   12.30
  -8  17   1  103.49   14.00
  -9  -8   1   65.29   13.10
 -17  10  -1  144.69   16.00
 -17  10  -1  106.09   14.10
   7 -17  -1   70.39   13.60
  -7  17   1  105.19   15.60
  17 -10   1  124.59   14.80
 -10  -7   1  170.58   17.30
 -17  11  -1   19.20   10.80
   6 -17  -1    6.90    7.30
  11   6  -1   30.20   10.00
 -17  11  -1   23.60    9.70
  17 -11   1   36.60   11.90
  -6  17   1   28.70   10.20
  -6  17   1   18.20   10.30
 -11  -6   1   40.10   10.50
 -17  12  -1   49.20   11.80
 -17  12  -1   31.60   11.90
   5 -17  -1   39.60   11.80
  12   5  -1   34.50   10.10
  -5  17   1   61.89   12.60
  -5  17   1   46.80   11.80
 -12  -5   1   28.30   10.50
  17 -12   1   23.90   11.70
  13   4  -1  168.78   18.60
   4 -17  -1  192.78   19.70
 -17  13  -1  167.38   19.80
 -17  13  -1  213.78   20.10
 -13  -4   1  179.88   19.50
  17 -13   1  202.28   22.30
  -4  17   1  168.18   19.00
  -4  17   1  179.98   19.40
 -17  14  -1   79.99   14.30
  14   3  -1   70.09   12.80
 -17  14  -1   87.09   14.50
  -3  17   1   63.89   13.80
  17 -14   1   81.59   14.10
 -14  -3   1   80.99   13.20
  -3  17   1   84.39   13.50
 -17  15  -1   -2.50    9.70
  15   2  -1   -5.20    9.10
 -17  15  -1   15.10   12.40
  17 -15   1  -16.20   11.40
  -2  17   1  -21.10    7.90
  -2  17   1    2.30    9.80
 -15  -2   1    6.20    9.90
 -17  16  -1   40.10   12.60
 -17  16  -1   43.90   13.20
  16   1  -1   44.20   12.60
  -1  17   1   33.70   12.20
  -1  17   1   40.90   12.50
 -16  -1   1   22.00   12.50
  17 -16   1   11.30   14.70
 -17  17  -1    0.20   10.60
 -17  17  -1   -5.60   11.60
   0  17   1    8.60   11.10
   0  17   1    3.40    8.80
  17 -17   1    8.30   11.10
 -17   0   1    1.40   10.00
 -17  18  -1   30.60   12.50
 -17  18  -1   20.30   13.40
   1  17   1   48.60   13.00
   1  17   1   21.80   10.60
 -18   1   1   39.00   11.50
 -18   1   1   40.00   12.10
  17 -18   1   37.90   12.70
 -17  19  -1  146.39   22.60
 -17  19  -1  128.19   19.70
   2  17   1  153.38   17.80
   2  17   1  147.59   19.90
  17 -19   1  125.79   18.30
 -19   2   1  113.39   17.30
 -19   2   1  159.38   18.90
 -17  20  -1   65.29   18.50
 -20   3   1   46.40   13.60
   3  17   1   65.09   13.20
 -20   3   1   23.80   12.60
 -17  21  -1   28.20   13.20
 -17  21  -1   38.20   16.90
   4  17   1   29.80   12.80
 -21   4   1   33.30   15.10
  17 -21   1   32.10   19.10
 -21   4   1   39.90   14.50
 -17  22  -1   29.70   13.50
  -5 -17  -1  103.09   18.90
 -22   5   1   99.89   17.30
 -22   5   1   97.99   20.20
   5  17   1   93.29   16.60
  17 -22   1  125.89   20.80
  -6 -17  -1   -1.00   13.10
   6  17   1   -0.30   11.10
 -23   6   1  -18.00   10.70
 -23   6   1   14.40   13.10
  -7 -17  -1   49.80   17.20
   7  17   1   25.00   13.90
 -24   7   1   34.70   15.70
  -8 -17  -1    4.40   13.50
   8  17   1   52.39   15.00
 -25   8   1   19.60   16.20
  -9 -17  -1   12.30   16.20
 -26   9   1    5.00   13.80
 -10 -17  -1   94.19   22.80
  18  10   1   92.49   20.90
  18   9   1   53.39   17.10
 -18  -8  -1    7.70   16.80
 -26  18   1   21.70   16.70
 -26  18   1   12.20   16.00
  18   8   1   18.10   15.70
 -18  -7  -1   36.10   17.00
 -25  18   1   35.10   16.70
  18   7   1   30.20   16.00
 -18  -6  -1   26.30   15.00
  18   6   1  -11.70   12.00
  23 -18  -1   93.19   18.30
  -5  23  -1   63.59   17.80
 -18  -5  -1   93.89   19.20
  18   5   1   89.29   18.80
 -23  18   1   67.79   18.80
 -18  -4  -1   58.89   15.40
  -4  22  -1   47.90   15.10
 -22  18   1   59.79   16.90
  18   4   1   31.70   15.30
  -3  21  -1   36.20   13.70
 -18  -3  -1   32.60   13.00
  21 -18  -1   16.10   15.90
  18   3   1   28.20   12.00
  -2  20  -1   11.50   12.60
  -2  20  -1   13.40   11.70
 -18  -2  -1   32.70   14.70
  18   2   1   27.60   13.10
 -20  18   1   15.40   12.90
 -18  -1  -1   -8.30   10.00
  19 -18  -1    3.50   11.30
  -1  19  -1   -4.30    9.60
  -1  19  -1   -8.30   10.40
 -19  18   1    0.10   11.70
  18   1   1    6.30   10.90
 -19  18   1   14.70   12.60
   0  18  -1    2.80   10.00
   0  18  -1   14.50   11.70
 -18   0  -1    2.30   10.50
  18 -18  -1   11.90   15.20
 -18  18   1   23.20   14.00
 -18  18   1   22.20   13.10
  18   0   1   26.80   11.90
 -18   1  -1   26.80   12.80
   1  17  -1   14.80    9.90
   1  17  -1   27.20   12.60
  17 -18  -1    3.50   13.80
 -17  18   1    4.60   11.40
 -17  18   1    2.70   12.40
 -18   2  -1   39.60   12.00
 -18   2  -1   15.50   10.00
   2  16  -1   28.20   12.10
   2  16  -1   11.30    9.70
  16 -18  -1    5.40   14.20
 -16  18   1   27.40   11.70
 -16  18   1   -0.20   10.30
 -18   3  -1   77.19   14.80
   3  15  -1   81.89   13.80
 -18   3  -1   94.99   15.20
  15 -18  -1   71.29   18.70
  -3 -15   1   81.19   14.50
 -15  18   1   85.89   15.70
 -18   4  -1   76.49   13.40
 -18   4  -1   58.09   14.00
   4  14  -1   72.19   13.00
  14 -18  -1   52.59   14.30
  -4 -14   1   86.19   15.50
 -14  18   1   83.59   15.70
  13 -18  -1  212.28   25.10
 -18   5  -1  207.38   20.50
 -18   5  -1  197.68   20.40
   5  13  -1  198.68   19.30
 -13  18   1  186.18   23.10
  -5 -13   1  228.88   21.00
  18  -5   1  195.28   20.20
 -18   6  -1  162.48   17.60
 -18   6  -1  178.38   20.40
  12 -18  -1  158.48   18.90
   6  12  -1  203.18   19.10
 -12  18   1  182.38   20.70
  -6 -12   1  206.88   21.30
  18  -6   1  175.78   17.10
   7  11  -1   43.30   11.00
 -18   7  -1   61.39   12.00
 -18   7  -1  110.99   14.40
  11 -18  -1   76.59   15.00
  18  -7   1   53.79   10.50
  -7 -11   1   58.69   13.10
 -11  18   1   76.49   14.40
 -18   8  -1  151.98   17.10
   8  10  -1  129.19   16.50
 -18   8  -1  150.48   18.10
  10 -18  -1  161.78   19.00
  18  -8   1  137.39   15.50
  -8 -10   1  146.69   18.00
 -10  18   1  172.78   19.50
   9 -18  -1   10.80   10.10
   9   9  -1   77.29   12.50
 -18   9  -1   33.30   11.90
 -18   9  -1   40.10   10.70
  -9  18   1    5.40    4.70
  -9  -9   1   68.39   12.40
  -9  18   1   26.50   12.00
  18  -9   1   26.80   10.20
 -18  10  -1   92.39   16.00
 -18  10  -1   93.49   13.90
   8 -18  -1  106.89   19.30
  10   8  -1   85.29   14.50
  18 -10   1   80.09   14.10
 -10  -8   1   96.29   14.50
  -8  18   1  147.59   17.90
 -18  11  -1  306.97   26.70
 -18  11  -1  284.87   26.20
  11   7  -1  286.37   25.30
  18 -11   1  305.17   25.40
 -11  -7   1  302.47   25.40
  -7  18   1  329.77   26.30
 -18  12  -1  128.39   16.50
  12   6  -1  148.09   18.50
 -18  12  -1  125.49   17.20
   6 -18  -1   93.09   17.60
  -6  18   1  119.39   16.90
 -12  -6   1  152.38   16.90
  -6  18   1  125.89   16.90
  18 -12   1  107.69   16.80
   5 -18  -1   48.60   13.40
  13   5  -1   70.69   13.90
 -18  13  -1   64.79   13.70
 -18  13  -1   65.89   14.10
  -5  18   1   45.20   13.30
  18 -13   1   80.49   12.90
  -5  18   1   43.50   11.90
 -13  -5   1   70.29   13.70
 -18  14  -1   31.70   12.80
  14   4  -1   31.30   12.10
 -18  14  -1   20.80   12.80
  -4  18   1   12.30   11.70
  -4  18   1   37.00   12.70
  18 -14   1   41.80   12.00
 -14  -4   1   30.90   12.60
  15   3  -1   55.59   12.80
 -18  15  -1   48.10   14.20
 -18  15  -1   51.29   13.10
 -15  -3   1   58.29   12.80
  -3  18   1   35.40   13.00
  18 -15   1   46.40   15.50
  -3  18   1   52.39   13.60
 -18  16  -1   11.00   13.00
  16   2  -1   13.80    9.80
 -18  16  -1   11.00   11.40
  -2  18   1    4.00   10.20
  18 -16   1    7.90   13.00
  -2  18   1    8.30   10.90
 -16  -2   1    5.80   10.00
 -18  17  -1   24.90   14.00
  17   1  -1   35.30   11.90
 -18  17  -1   28.40   12.10
  -1  18   1   16.20   11.20
  18 -17   1   37.20   15.40
 -17  -1   1   24.20   11.20
  -1  18   1   13.00   10.40
 -18  18  -1    7.20   11.00
  18   0  -1    3.50    9.90
 -18   0   1    2.30   11.00
   0  18   1    5.50   11.00
   0  18   1   -0.60    9.60
  18 -18   1   16.10   11.60
 -18  19  -1   80.49   16.60
 -18  19  -1   68.29   17.30
   1  18   1   62.29   13.90
  18 -19   1   92.69   16.60
 -19   1   1   77.19   15.80
   1  18   1   53.79   14.30
 -18  20  -1   23.50   14.20
  18 -20   1    9.50   13.20
   2  18   1   10.00   12.10
 -20   2   1   12.10   13.00
   2  18   1   12.70   10.30
 -20   2   1   17.60   11.20
 -18  21  -1   26.00   15.70
   3  18   1    6.50   13.00
 -21   3   1   22.10   12.50
   3  18   1   40.00   13.40
 -21   3   1   36.70   13.60
 -18  22  -1   16.90   14.20
 -22   4   1   23.50   12.50
   4  18   1   23.50   12.00
 -23   5   1   76.39   16.50
  18 -23   1   89.29   20.30
   5  18   1   75.19   16.40
 -23   5   1   87.59   19.00
  -6 -18  -1   71.69   18.20
 -18  24  -1   65.19   18.00
 -24   6   1   44.90   18.50
 -24   6   1   60.99   19.50
   6  18   1   62.79   15.70
  -7 -18  -1    7.00   13.70
 -25   7   1   -4.20   13.70
 -25   7   1    4.80   12.60
  -8 -18  -1   -1.20   13.30
 -26   8   1   -4.10   15.00
 -26   8   1    0.80   14.00
  -9 -18  -1   94.89   22.60
  19   8   1   36.60   17.80
 -19  -7  -1   38.10   17.00
  19   7   1   57.79   19.70
 -19  -6  -1   63.59   19.00
  25 -19  -1   50.19   17.90
  19   6   1   47.70   15.30
 -25  19   1   65.69   19.60
 -19  -5  -1  133.29   21.30
  24 -19  -1   84.49   25.30
 -24  19   1  117.19   21.10
  19   5   1   81.99   21.70
 -19  -4  -1   98.79   19.20
  -4  23  -1  108.29   19.90
  19   4   1   77.39   19.80
  -3  22  -1   35.00   14.70
  22 -19  -1   46.90   15.40
 -19  -3  -1   34.70   15.50
  19   3   1   56.19   18.40
 -19  -2  -1   69.99   16.90
  -2  21  -1   22.10   14.50
  19   2   1   63.39   15.30
 -21  19   1   67.19   16.90
  -1  20  -1   52.99   14.40
  -1  20  -1   33.10   12.80
 -19  -1  -1   36.50   13.90
 -20  19   1   36.90   15.30
  19   1   1    6.90   12.00
 -20  19   1   34.90   14.50
   0  19  -1    5.70   11.00
  19 -19  -1   13.70   12.70
 -19   0  -1   -4.30   11.70
   0  19  -1  -13.80   10.70
  19   0   1   -6.20   10.40
 -19  19   1   -2.70   11.80
 -19  19   1   -7.60   11.00
  18 -19  -1    0.10   15.90
   1  18  -1   13.60   11.60
   1  18  -1    9.60   10.60
 -19   1  -1    1.20   10.80
 -18  19   1   -0.80   12.10
 -18  19   1    6.20   13.90
   2  17  -1   16.00   10.30
   2  17  -1    9.90   11.60
  17 -19  -1    4.50   14.90
 -19   2  -1   17.40   11.40
 -19   2  -1   14.00   10.50
 -17  19   1   27.70   13.80
 -17  19   1   -6.80    7.70
  16 -19  -1  122.09   22.60
 -19   3  -1  143.49   20.80
   3  16  -1  145.89   17.10
 -19   3  -1   93.39   17.30
 -16  19   1  134.89   19.50
  15 -19  -1  100.39   15.80
 -19   4  -1   62.49   14.70
   4  15  -1   48.90   11.60
 -19   4  -1   40.60   12.50
  -4 -15   1   50.59   13.80
 -15  19   1   85.79   17.10
 -19   5  -1  101.39   15.90
 -19   5  -1  105.49   16.90
  14 -19  -1  124.69   21.70
   5  14  -1   92.89   14.20
 -14  19   1  106.49   17.30
  -5 -14   1   77.39   14.80
 -19   6  -1  170.98   19.80
   6  13  -1  163.98   18.40
  13 -19  -1  165.28   23.50
 -19   6  -1  183.18   19.40
  -6 -13   1  128.09   17.90
  19  -6   1  151.88   19.50
 -13  19   1  200.98   21.20
   7  12  -1  468.85   33.00
 -19   7  -1  409.46   33.10
 -19   7  -1  471.95   32.20
  12 -19  -1  468.45   37.00
  19  -7   1  471.95   36.20
  -7 -12   1  428.26   33.40
 -12  19   1  409.56   35.60
   8  11  -1  163.58   18.50
 -19   8  -1  132.89   19.20
 -19   8  -1  143.49   19.70
  11 -19  -1  154.28   23.10
  -8 -11   1  174.78   19.40
 -11  19   1  165.98   20.00
 -19   9  -1   11.00   11.50
  10 -19  -1    9.20   13.90
 -19   9  -1    9.70   10.80
   9  10  -1    1.80   10.00
 -10  19   1    4.30    6.70
  -9 -10   1    4.90   10.80
 -10  19   1   19.60   13.40
  19  -9   1   12.00    9.70
  10   9  -1   68.69   14.20
 -19  10  -1   67.89   13.70
   9 -19  -1   77.69   16.60
 -19  10  -1   69.69   15.20
  19 -10   1   58.49   14.40
  -9  19   1   88.49   17.00
 -10  -9   1   73.99   14.20
 -19  11  -1   84.29   15.00
  11   8  -1   81.19   14.80
 -19  11  -1   64.19   14.50
 -11  -8   1   83.49   14.50
  19 -11   1   60.29   14.10
  -8  19   1   59.99   15.30
  12   7  -1  129.69   18.40
 -19  12  -1  125.49   18.00
 -19  12  -1  141.49   18.20
 -12  -7   1  130.39   17.90
  19 -12   1  126.29   18.80
  -7  19   1  139.89   18.60
 -19  13  -1  595.34   44.00
  13   6  -1  648.24   43.40
 -19  13  -1  656.33   44.40
 -13  -6   1  617.94   42.70
  19 -13   1  698.63   45.30
  -6  19   1  581.44   42.50
  -6  19   1  685.93   44.20
 -19  14  -1  292.17   28.10
  14   5  -1  277.97   25.90
 -19  14  -1  299.77   25.60
 -14  -5   1  288.17   26.90
  19 -14   1  340.77   29.50
  -5  19   1  297.47   26.00
  -5  19   1  295.77   26.80
 -19  15  -1  164.38   22.90
  15   4  -1  165.68   21.30
 -19  15  -1  214.48   22.90
  -4  19   1  151.98   20.60
 -15  -4   1  172.38   21.30
  19 -15   1  200.48   25.10
  -4  19   1  182.38   21.30
 -19  16  -1  254.97   26.10
 -19  16  -1  263.37   28.10
  16   3  -1  269.67   26.10
  19 -16   1  285.97   31.30
 -16  -3   1  284.37   25.80
  -3  19   1  246.08   24.70
  -3  19   1  239.38   24.40
 -19  17  -1  130.19   21.00
 -19  17  -1  144.89   19.90
  17   2  -1  108.69   17.90
  19 -17   1  144.89   18.90
 -17  -2   1  146.09   19.60
  -2  19   1  138.39   18.90
  -2  19   1  120.39   18.30
  18   1  -1   57.49   14.70
 -19  18  -1   76.59   17.70
  -1  19   1   80.49   15.90
 -18  -1   1   60.29   14.50
  -1  19   1   70.19   14.90
 -19  19  -1   -8.10   11.30
  19   0  -1   -7.70    9.70
 -19   0   1   -9.80   11.60
   0  19   1    3.70   11.00
   0  19   1   -9.70   10.50
 -19  20  -1   29.40   15.90
  20  -1  -1   23.20   12.20
 -20   1   1   28.60   13.50
   1  19   1   25.40   12.20
  19 -20   1   71.99   16.70
   1  19   1   30.50   13.70
 -19  21  -1   -0.50   12.90
   2  19   1   27.30   12.70
 -21   2   1    4.40   11.80
   2  19   1    9.00   12.80
 -19  22  -1    7.70   13.60
   3  19   1   23.90   12.60
 -22   3   1   12.80   14.10
 -22   3   1   30.90   15.20
   3  19   1   10.70   13.80
   4  19   1    6.30   13.20
 -23   4   1   60.89   15.60
   4  19   1    9.50   14.50
 -24   5   1   44.30   16.80
 -24   5   1   42.60   14.80
  19 -24   1   47.40   19.00
 -25   6   1   26.10   16.00
 -26   7   1    1.50   14.10
 -26   7   1   18.80   17.40
  19 -26   1   -8.40   17.50
  -8 -19  -1   23.00   15.70
  20   7   1   26.80   16.70
  20   6   1   55.59   20.00
 -20  -5  -1   49.20   17.50
  20   5   1   57.49   16.50
  -4  24  -1   52.09   20.50
 -20  -4  -1   18.50   17.00
  20   4   1   16.40   15.60
 -24  20   1   33.10   16.40
 -20  -3  -1   23.40   14.50
  -3  23  -1   14.10   15.50
 -23  20   1   19.70   15.60
  20   3   1   38.20   15.90
 -20  -2  -1   47.40   16.70
  -2  22  -1   69.49   17.10
  20   2   1   60.29   15.70
 -22  20   1   64.49   18.30
  -1  21  -1   89.09   17.70
 -20  -1  -1   68.79   16.40
 -21  20   1   92.19   19.20
  20   1   1   63.59   16.20
   0  20  -1   43.50   14.90
   0  20  -1   50.29   14.40
 -20   0  -1   55.09   15.10
 -20  20   1   76.39   18.40
  20   0   1   49.30   14.10
   1  19  -1   39.40   13.70
 -20   1  -1   37.40   14.40
   1  19  -1   32.10   12.40
 -19  20   1   54.59   14.90
 -19  20   1   14.00   13.30
  20  -1   1   40.50   13.70
  18 -20  -1   40.50   19.40
   2  18  -1   25.70   13.10
   2  18  -1   34.00   12.10
 -20   2  -1   35.10   13.70
 -20   3  -1   69.49   18.10
   3  17  -1   87.69   14.50
 -20   3  -1   65.49   14.20
 -20   4  -1   44.70   13.20
   4  16  -1   56.99   13.50
  16 -20  -1   81.29   16.30
 -20   4  -1   67.79   15.70
 -16  20   1   94.29   17.30
  -4 -16   1   50.49   14.50
 -20   5  -1   56.79   13.30
   5  15  -1   53.69   12.40
 -20   5  -1   48.30   15.50
 -15  20   1   11.40   10.50
 -15  20   1   61.49   17.10
  -5 -15   1   78.19   14.50
 -20   6  -1  555.04   37.70
  14 -20  -1  548.15   43.70
 -20   6  -1  503.05   38.70
   6  14  -1  571.34   37.60
 -14  20   1  523.85   40.60
  -6 -14   1  550.64   39.80
  13 -20  -1  346.37   32.80
   7  13  -1  340.97   26.20
 -20   7  -1  296.17   25.80
 -20   7  -1  318.67   27.20
  20  -7   1  333.27   30.00
 -13  20   1  324.67   29.90
  -7 -13   1  305.97   27.20
 -13  20   1  221.58   26.90
   8  12  -1   14.80   11.00
 -20   8  -1   27.20   11.50
  12 -20  -1   38.70   15.20
 -20   8  -1   35.10   12.50
  -8 -12   1    7.30   10.60
 -12  20   1   40.90   15.70
 -12  20   1   34.60   13.40
   9  11  -1   89.89   14.40
  11 -20  -1   16.10   13.40
 -20   9  -1   50.99   13.10
 -20   9  -1   58.09   14.00
  -9 -11   1   75.79   14.30
 -11  20   1   55.89   15.70
 -11  20   1   26.10   11.90
  10  10  -1   45.20   12.60
 -20  10  -1   51.99   12.60
  10 -20  -1   35.50   15.00
 -20  10  -1   38.40   13.40
 -10  20   1   13.50    9.00
 -10 -10   1   42.90   12.50
  20 -10   1   36.00   12.30
 -10  20   1   27.20   13.90
   9 -20  -1   10.40   13.00
  11   9  -1   74.49   14.20
 -20  11  -1   50.49   12.80
 -20  11  -1   94.89   16.80
  20 -11   1   43.60   13.50
 -11  -9   1   62.39   13.90
  -9  20   1   53.99   14.20
 -20  12  -1  198.58   21.60
  12   8  -1  168.48   20.50
 -20  12  -1  189.38   23.30
  20 -12   1  198.48   23.10
  -8  20   1  212.58   23.10
 -12  -8   1  180.18   21.00
 -20  13  -1  275.37   26.90
 -20  13  -1  292.07   29.30
  13   7  -1  275.47   26.00
 -13  -7   1  283.17   26.60
  -7  20   1  273.27   27.10
  20 -13   1  342.27   29.00
 -20  14  -1   25.30   12.60
 -20  14  -1   15.30   12.80
  14   6  -1   42.20   13.00
   6 -20  -1   24.90   11.40
  20 -14   1   20.70   13.60
  -6  20   1   19.20   12.00
 -14  -6   1   43.10   13.40
  -6  20   1   15.60   11.80
 -20  15  -1   15.00   11.50
  15   5  -1   14.80   11.30
 -15  -5   1   19.00   11.70
  -5  20   1   16.60   12.50
  -5  20   1   24.90   12.60
  20 -15   1   21.20   13.40
 -20  16  -1  136.39   20.90
  16   4  -1  108.89   17.80
  20 -16   1  122.19   21.90
 -16  -4   1  118.09   19.80
  -4  20   1  164.48   20.00
  -4  20   1  156.58   19.30
 -20  17  -1   62.19   17.00
  17   3  -1   45.30   13.30
 -20  17  -1   67.29   15.40
  -3  20   1   63.79   14.10
 -17  -3   1   41.90   14.90
  -3  20   1   81.69   15.70
 -20  18  -1   28.30   13.70
 -20  18  -1   24.80   16.00
  18   2  -1   21.00   12.10
  -2  20   1   22.60   12.60
  20 -18   1   21.30   15.60
 -18  -2   1    9.60   12.80
  -2  20   1    4.90   11.70
 -20  19  -1   32.40   14.50
  19   1  -1   36.50   14.30
 -19  -1   1   36.50   13.70
  -1  20   1   20.50   13.10
  -1  20   1   34.60   13.60
  20   0  -1    9.90   12.70
   0  20   1   55.49   14.60
 -20   0   1   40.20   14.20
   0  20   1   54.29   14.80
 -20  21  -1   67.99   17.90
 -20  21  -1  109.99   19.70
  21  -1  -1   83.09   20.40
   1  20   1   85.19   16.80
 -21   1   1   72.99   17.90
   1  20   1   80.89   16.60
 -20  22  -1   59.79   18.50
   2  20   1   29.70   15.90
 -22   2   1   33.40   15.20
   3  20   1   17.30   14.10
 -23   3   1   24.80   15.20
   4  20   1   32.10   16.40
 -24   4   1   25.60   18.20
  20 -25   1   78.59   22.90
 -25   5   1   63.89   17.70
   5  20   1   74.89   18.30
 -25   5   1   41.40   17.60
   6  20   1    2.80   13.50
 -26   6   1    8.40   15.30
 -26   6   1   25.90   15.10
  21   5   1    6.00   15.40
 -26  21   1   26.70   17.60
 -21  -4  -1   30.90   17.00
  21   4   1   51.29   18.20
  -3  24  -1   38.70   20.00
 -21  -3  -1   37.00   17.60
  21   3   1   39.30   18.00
 -24  21   1   41.80   17.90
 -21  -2  -1   -1.80   13.10
  -2  23  -1    1.20   15.10
  23 -21  -1    7.30   15.60
  21   2   1   -9.10   12.50
  -1  22  -1   66.79   17.00
  21   1   1   95.19   20.20
   0  21  -1  135.29   20.80
 -21   0  -1  118.49   21.20
  21   0   1   94.19   17.90
   1  20  -1   89.19   18.10
 -21   1  -1   75.59   17.30
  21  -1   1   51.89   15.20
  19 -21  -1   87.19   18.60
 -21   2  -1   70.69   16.80
   2  19  -1   54.89   15.10
   2  19  -1   46.10   14.00
   3  18  -1   28.10   13.20
 -21   3  -1   42.50   12.60
 -21   3  -1   33.60   14.90
  18 -21  -1   32.30   14.70
   3  18  -1    4.70   10.80
 -18  21   1   30.20   14.20
   4  17  -1   99.59   16.00
 -21   4  -1   78.99   15.70
 -21   4  -1  133.39   18.30
 -21   5  -1   17.20   14.90
 -21   5  -1   12.60   11.90
   5  16  -1   12.20   11.10
 -16  21   1   10.10   12.90
  -5 -16   1   14.70   12.70
 -21   6  -1  -13.10   10.80
  15 -21  -1    3.20   16.00
 -21   6  -1   11.80   10.90
   6  15  -1   -4.50    9.00
  -6 -15   1   13.50   12.40
 -15  21   1    4.00   13.70
 -15  21   1   19.30   13.60
  14 -21  -1    6.60   15.70
 -21   7  -1   16.50   11.90
   7  14  -1   16.40   11.10
 -21   7  -1   30.30   11.30
  -7 -14   1   18.70   11.20
 -14  21   1   30.20   14.30
 -14  21   1    8.90   13.70
 -21   8  -1   57.19   13.70
   8  13  -1   53.79   13.00
 -21   8  -1   41.20   11.50
  13 -21  -1   17.20   15.90
  -8 -13   1   52.89   14.00
 -13  21   1   39.50   16.30
 -13  21   1   37.90   15.10
   9  12  -1    3.90    9.30
 -21   9  -1    4.70   12.20
  12 -21  -1    0.10   14.60
 -21   9  -1    9.50   11.60
  21  -9   1    0.30   10.00
  -9 -12   1   -1.50   10.90
 -12  21   1   16.60   13.10
 -21  10  -1   -3.00   11.10
  10  11  -1   -1.20    9.30
 -21  10  -1    5.80   10.00
  11 -21  -1   -1.10   14.00
 -11  21   1    4.20   11.60
 -11  21   1   -1.00   10.30
 -10 -11   1   18.10   11.80
 -21  11  -1   12.50   12.30
 -21  11  -1   16.40   12.20
  11  10  -1    3.20    9.80
  10 -21  -1    2.60   11.60
 -10  21   1   17.50   12.80
 -11 -10   1    5.20   10.40
  21 -11   1   -9.90   11.80
 -10  21   1    5.30    8.50
 -21  12  -1   22.50   13.20
   9 -21  -1    2.10   11.20
  12   9  -1   14.30   11.40
 -21  12  -1   11.30   10.70
  -9  21   1    3.60    6.20
  21 -12   1   13.90   13.10
  -9  21   1   33.50   14.00
 -12  -9   1   31.30   12.40
 -21  13  -1   19.70   13.10
 -21  13  -1   36.30   13.50
  13   8  -1    3.00    9.70
  -8  21   1   -5.40    5.70
 -13  -8   1   -3.00   10.40
  21 -13   1    9.70   13.10
  -8  21   1   30.80   13.10
 -21  14  -1   91.99   18.20
  14   7  -1  101.69   18.00
 -21  14  -1   82.69   19.10
  21 -14   1  110.69   19.70
  -7  21   1   44.20   12.70
 -14  -7   1   85.79   17.30
 -21  15  -1   -8.20   10.90
  15   6  -1    2.40   10.70
  -6  21   1   11.20   11.10
  -6  21   1    4.30   11.90
  21 -15   1    8.90   14.00
 -15  -6   1   -2.90   11.40
 -21  16  -1   74.39   17.60
 -21  16  -1   78.39   16.60
  16   5  -1   40.00   13.40
  -5  21   1   99.09   17.70
  -5  21   1  102.19   18.00
 -16  -5   1   60.09   15.10
  17   4  -1   31.00   13.10
 -21  17  -1   27.50   15.80
 -17  -4   1   31.80   12.90
  21 -17   1   18.60   15.70
  -4  21   1   25.10   14.10
  -4  21   1   19.60   13.10
 -21  18  -1   15.30   13.80
  18   3  -1   24.70   13.60
 -21  18  -1   37.30   15.00
  -3  21   1   39.80   14.50
  -3  21   1   16.30   12.70
 -18  -3   1   30.40   13.80
  21 -18   1   35.80   13.20
  19   2  -1   10.50   12.10
 -19  -2   1   12.60   12.90
  -2  21   1   -3.30   12.40
  -2  21   1   11.80   13.20
 -21  20  -1  110.99   22.10
  20   1  -1   77.09   16.30
  21 -20   1   80.09   18.00
 -20  -1   1   50.89   16.30
  -1  21   1   87.09   17.40
  21   0  -1  183.08   22.60
   0  21   1  113.09   20.90
  22  -1  -1   41.80   15.10
 -22   1   1   54.39   18.00
   1  21   1   54.09   16.60
  23  -2  -1   26.40   15.80
 -23   2   1   21.70   15.70
   2  21   1   44.20   15.80
  24  -3  -1   13.50   13.90
   3  21   1   51.29   17.00
 -25   4   1   44.80   17.70
   4  21   1   27.10   15.20
   5  21   1   13.90   16.70
   6  21   1    5.00   17.40
  22   3   1   -2.40   13.60
 -22  -2  -1   14.80   18.10
  -2  24  -1   16.90   17.70
  22   2   1   45.00   15.90
  -1  23  -1   25.10   16.10
 -22  -1  -1   40.40   17.40
  22   1   1   32.40   16.80
 -22   0  -1   65.49   20.20
  22 -22  -1  115.39   23.30
   0  22  -1  108.49   20.00
  22   0   1   75.39   19.30
   1  21  -1   42.10   16.40
 -22   1  -1   57.09   17.60
  22  -1   1   47.70   17.00
 -21  22   1   84.89   20.70
   2  20  -1   47.70   16.20
 -22   2  -1   32.10   15.40
  22  -2   1   38.80   18.90
   3  19  -1   55.19   16.70
 -22   3  -1   36.60   15.80
   4  18  -1   26.60   12.60
 -22   4  -1   53.79   16.80
 -22   4  -1   17.80   13.10
 -22   5  -1   39.10   13.50
 -22   5  -1   31.70   14.60
   5  17  -1   40.30   12.80
  -5 -17   1   13.30   12.70
 -17  22   1   45.80   15.30
   6  16  -1   51.39   13.30
 -22   6  -1   47.00   13.90
  16 -22  -1    7.60   18.50
 -22   6  -1    7.70   12.90
 -16  22   1   31.60   14.40
  -6 -16   1   38.10   14.10
 -22   7  -1   75.59   18.00
 -22   7  -1   57.49   17.00
  15 -22  -1   60.69   21.00
   7  15  -1   73.99   15.10
  -7 -15   1   79.39   15.60
 -22   8  -1   21.40   13.80
   8  14  -1    8.80   11.30
 -22   8  -1    5.40   12.30
 -14  22   1   33.50   16.10
  -8 -14   1   27.40   12.10
 -22   9  -1    3.10   12.30
 -22   9  -1   19.80   12.50
   9  13  -1  -12.20    9.90
 -13  22   1   -3.40   14.40
  -9 -13   1  -16.80    9.50
  22  -9   1    3.00   11.30
  10  12  -1    3.90    9.60
 -22  10  -1   -4.30   10.50
 -22  10  -1   -0.40   11.10
  12 -22  -1   12.80   15.80
 -12  22   1    1.60   13.90
 -10 -12   1   18.40   11.80
  22 -10   1   -3.20   11.60
 -22  11  -1   29.30   14.20
  11 -22  -1   -2.10   13.50
  11  11  -1    9.60   11.70
 -22  11  -1    4.10   11.80
 -11  22   1   26.90   15.30
 -11 -11   1   21.10   12.30
 -22  12  -1    8.80   11.50
  10 -22  -1   -6.20   12.70
  12  10  -1  -16.00   10.00
 -12 -10   1    7.10   11.30
 -10  22   1   18.80   14.10
 -10  22   1    3.60   10.20
  22 -12   1  -14.00   11.60
 -22  13  -1    1.30   12.60
   9 -22  -1    3.20   12.20
 -22  13  -1   -3.90   11.40
  13   9  -1   -9.10   10.60
 -13  -9   1    4.00   11.10
  -9  22   1   11.60    8.00
  22 -13   1    2.60   14.50
  14   8  -1   18.30   11.80
 -22  14  -1    3.30   11.30
  22 -14   1   -9.50   12.30
  -8  22   1   -0.40    6.90
  -8  22   1    5.40   12.60
 -14  -8   1   10.80   13.70
 -22  15  -1   28.40   13.20
 -22  15  -1   11.50   12.10
  15   7  -1   22.00   12.40
 -15  -7   1    6.50   12.50
  22 -15   1    5.70   14.20
  -7  22   1   26.70   13.80
  -7  22   1   10.30   10.20
 -22  16  -1   24.10   13.40
  16   6  -1    9.90   12.70
 -16  -6   1   22.70   12.20
  -6  22   1   32.80   14.30
  -6  22   1   13.90   13.70
  22 -16   1   19.60   15.00
 -22  17  -1  100.49   20.80
  17   5  -1   77.09   17.40
  -5  22   1   96.19   18.70
 -17  -5   1   94.29   17.00
  22 -17   1   84.59   16.80
  -5  22   1   86.19   17.90
  18   4  -1   30.90   14.80
 -22  18  -1   39.50   15.70
  22 -18   1   10.30   13.00
  -4  22   1   22.10   14.10
 -18  -4   1   31.60   14.30
  -4  22   1    8.50   13.30
  19   3  -1   24.30   14.90
 -22  19  -1    0.20   13.40
  -3  22   1    8.40   13.90
 -19  -3   1   16.60   13.30
  22 -19   1    5.20   16.40
  20   2  -1   38.70   15.40
 -20  -2   1   40.60   15.90
  -2  22   1    3.60   13.70
 -22  21  -1   64.29   19.80
  21   1  -1   48.30   17.40
  -1  22   1   80.99   18.10
 -21  -1   1   59.89   18.60
  22   0  -1   67.39   17.40
  22 -22   1  118.49   23.10
 -22   0   1   80.99   20.30
   0  22   1   78.99   18.30
  23  -1  -1   57.09   17.60
 -22  23  -1   34.20   18.40
   1  22   1    8.70   15.40
  24  -2  -1   37.10   15.40
   2  22   1   27.20   15.80
  25  -3  -1   20.70   15.20
   3  22   1   34.70   16.10
   4  22   1   -3.90   14.50
   5  22   1   -2.90   16.50
  -1  24  -1    5.40   16.90
 -24  23   1   34.20   17.20
  23   1   1   17.10   14.10
   0  23  -1   13.20   14.90
 -23   0  -1   18.80   16.10
  23   0   1   30.70   15.10
   1  22  -1   35.50   16.40
  22 -23  -1   38.10   19.00
 -23   1  -1   36.30   17.40
  23  -1   1    4.10   13.40
   2  21  -1   18.70   15.60
  23  -2   1   -2.80   12.00
   3  20  -1    4.40   14.90
 -23   3  -1   22.00   14.40
 -20  23   1   32.60   16.00
 -23   4  -1   98.29   20.00
   4  19  -1  100.09   18.80
   5  18  -1   51.69   15.90
 -23   5  -1   72.19   17.90
 -23   5  -1   79.39   17.30
  18 -23  -1  113.19   21.60
   6  17  -1   52.29   14.20
 -23   6  -1   74.59   18.70
 -23   6  -1   40.40   15.70
  -6 -17   1   69.99   16.00
 -17  23   1   73.09   17.50
 -23   7  -1   64.59   16.70
  16 -23  -1   67.89   22.70
   7  16  -1   87.89   15.80
 -23   7  -1   76.09   18.20
  -7 -16   1   73.39   16.40
   8  15  -1   38.10   13.20
 -23   8  -1   60.89   15.80
 -23   8  -1   44.70   13.90
  15 -23  -1   34.70   20.30
  -8 -15   1   63.59   15.10
   9  14  -1   24.70   12.10
 -23   9  -1    2.50   11.30
  -9 -14   1   20.00   13.10
  10  13  -1    9.10   11.30
  13 -23  -1    2.30   15.50
 -23  10  -1   -6.10   11.00
 -10 -13   1    2.70   13.30
  23 -10   1   15.00   14.00
 -23  11  -1   37.60   14.40
  11  12  -1   24.40   12.40
 -23  11  -1   28.80   14.20
  23 -11   1   20.70   15.30
 -12  23   1   25.20   14.70
 -11 -12   1    6.60   12.40
  12  11  -1    7.70   12.10
 -23  12  -1   16.20   12.20
  11 -23  -1    9.00   13.90
 -23  12  -1   14.90   14.20
 -11  23   1   50.09   15.80
 -12 -11   1   25.50   12.90
 -23  13  -1   31.00   14.00
  13  10  -1   11.30   11.50
 -13 -10   1   -7.80    9.80
 -10  23   1   13.10   13.60
  23 -13   1    8.10   13.60
  14   9  -1    2.80   11.90
 -23  14  -1   15.80   12.60
 -23  14  -1    3.00   11.60
 -14  -9   1    4.80   12.00
  23 -14   1  -11.10   12.00
 -23  15  -1  122.99   20.10
 -23  15  -1   91.09   19.70
  15   8  -1  108.29   18.10
  23 -15   1  123.49   22.10
 -15  -8   1   94.89   19.80
  16   7  -1   34.70   14.00
  -7  23   1   31.70   13.00
 -16  -7   1   49.20   14.70
  17   6  -1   13.20   12.60
 -23  17  -1   -0.80   12.30
  -6  23   1    7.30   13.20
 -17  -6   1   -5.20   12.20
  23 -17   1   -8.00   16.10
  18   5  -1   69.09   16.00
 -23  18  -1   97.59   20.50
  -5  23   1   85.99   18.60
 -18  -5   1   80.49   18.50
  19   4  -1   57.39   16.40
 -19  -4   1   49.70   16.40
  -4  23   1   55.09   17.60
 -23  20  -1   22.00   18.20
  20   3  -1    7.70   12.50
  -3  23   1   10.60   15.00
 -20  -3   1   17.30   16.00
  21   2  -1   23.80   14.50
 -21  -2   1   25.90   16.40
  23 -21   1    5.40   15.70
  -2  23   1   38.30   17.40
  22   1  -1   26.20   15.30
  -1  23   1   19.80   15.20
  23   0  -1    8.10   14.20
   0  23   1   26.50   15.50
 -23   0   1   13.80   17.50
  24  -1  -1    0.90   13.10
  23 -24   1   -1.10   18.10
   1  23   1   21.80   16.80
   2  23   1   14.20   16.60
   3  23   1   27.40   19.00
   1  23  -1   22.40   16.00
 -24   1  -1   13.90   17.50
  24  -1   1   17.90   16.10
 -24   2  -1   16.70   15.70
  22 -24  -1    0.70   18.00
   2  22  -1   30.70   16.50
  24  -2   1   26.60   16.40
 -24   3  -1   41.60   17.20
   3  21  -1   56.19   17.90
  24  -3   1   30.60   15.50
   4  20  -1   54.29   17.00
  19 -24  -1  143.99   24.90
 -24   5  -1  101.09   20.40
   5  19  -1   90.49   20.30
 -24   5  -1  123.69   19.40
 -24   6  -1   17.70   15.60
 -24   6  -1    6.20   12.80
   7  17  -1   22.90   13.10
 -24   7  -1   15.80   16.10
  -7 -17   1   17.00   14.70
 -24   8  -1  205.58   28.80
   8  16  -1  207.38   23.80
 -24   8  -1  237.18   26.30
  -8 -16   1  246.88   27.70
   9  15  -1   45.90   13.70
 -24   9  -1   27.60   14.20
  -9 -15   1   35.30   15.90
 -15  24   1   38.40   16.00
 -24  10  -1   15.70   13.00
  10  14  -1   15.50   11.30
 -24  10  -1   19.60   15.70
 -10 -14   1   11.50   14.30
  11  13  -1   14.80   12.50
 -24  11  -1   -5.40   13.40
  24 -11   1   29.20   16.10
 -11 -13   1   24.90   13.70
 -24  12  -1   61.29   16.40
 -24  12  -1   18.90   13.40
  12  12  -1   42.50   13.20
 -12 -12   1   30.50   14.90
 -24  13  -1   65.49   18.30
  13  11  -1   59.39   15.80
 -24  13  -1   31.20   14.20
  24 -13   1   35.90   16.60
 -13 -11   1   54.19   15.60
 -24  14  -1   10.50   14.30
 -24  14  -1   25.70   14.60
  14  10  -1   27.90   12.90
 -14 -10   1   15.00   13.80
 -24  15  -1   83.89   19.00
  15   9  -1   90.09   18.50
  24 -15   1   92.69   20.60
 -15  -9   1   85.29   18.00
  16   8  -1   39.20   15.00
 -24  16  -1    7.70   13.60
  24 -16   1    6.90   16.70
 -16  -8   1   23.10   15.50
 -24  17  -1   53.49   16.00
  17   7  -1   63.59   17.60
 -17  -7   1   40.90   17.90
  24 -17   1   54.89   16.50
  18   6  -1   62.89   17.80
 -18  -6   1   33.10   15.30
 -24  19  -1   25.40   14.50
 -24  19  -1   18.10   16.10
  19   5  -1    9.10   14.30
 -19  -5   1   29.40   15.80
 -24  20  -1   23.20   16.40
  20   4  -1   45.20   16.90
 -20  -4   1   19.20   14.70
  21   3  -1   17.90   14.20
 -21  -3   1   43.30   17.90
  24 -21   1   22.50   17.30
 -24  22  -1   19.60   17.40
  22   2  -1   24.90   16.40
 -22  -2   1   33.90   19.60
  23   1  -1   -5.40   15.90
 -24  23  -1   32.70   18.00
  24 -23   1   29.50   21.80
   2  23  -1   13.20   17.00
   3  22  -1   21.70   15.70
  21 -25  -1   -3.60   19.20
   4  21  -1   19.70   15.60
   5  20  -1   22.50   14.80
 -25   6  -1   67.29   20.40
 -25   7  -1   13.90   14.80
 -25   7  -1   62.19   17.10
 -18  25   1   61.09   18.10
  -7 -18   1   25.70   15.70
 -25   8  -1   39.30   14.50
  -8 -17   1   57.19   16.50
 -17  25   1   43.20   16.80
   9  16  -1   40.90   14.00
 -25   9  -1   20.80   15.20
 -25   9  -1   34.40   17.10
  -9 -16   1   35.90   16.60
  10  15  -1  -12.50   11.40
 -25  10  -1   18.70   13.60
 -25  10  -1   23.70   13.90
 -15  25   1   18.20   15.00
 -10 -15   1    7.00   14.60
 -25  11  -1   78.09   19.10
  11  14  -1   70.39   16.40
  14 -25  -1   86.29   23.50
 -25  11  -1   44.00   18.10
 -11 -14   1   73.59   19.80
 -25  12  -1   98.19   20.10
 -25  12  -1   86.49   18.50
  13 -25  -1   78.89   21.70
  12  13  -1   89.59   18.50
 -12 -13   1   92.79   19.30
  13  12  -1   23.60   13.80
 -25  13  -1   -8.30   12.40
 -13 -12   1  -11.90   12.70
  25 -13   1    8.40   16.50
  14  11  -1   48.90   16.40
 -25  14  -1   56.19   17.10
 -14 -11   1   75.19   19.70
  25 -14   1   61.39   20.80
 -25  15  -1    3.10   13.80
 -25  15  -1  -12.90   11.80
  15  10  -1    7.20   12.40
 -15 -10   1   13.20   13.90
  16   9  -1   40.30   15.90
 -16  -9   1   25.20   14.60
  25 -16   1   39.60   21.30
  17   8  -1   15.00   15.10
 -17  -8   1   23.80   15.00
  18   7  -1    2.20   12.80
 -18  -7   1    8.50   16.60
  25 -18   1  -13.50   17.30
  19   6  -1   64.99   17.20
 -19  -6   1   62.29   22.10
  20   5  -1   54.29   15.70
 -25  20  -1   57.59   19.20
  25 -20   1   47.40   19.10
 -20  -5   1   67.59   18.70
  21   4  -1   10.80   15.20
 -21  -4   1   19.10   16.30
  22   3  -1   19.20   15.00
   3  23  -1   34.40   17.50
   4  22  -1   17.90   17.10
   5  21  -1   31.50   16.60
 -26   6  -1   49.70   18.70
   6  20  -1   44.60   16.40
 -26   7  -1   14.60   14.40
 -26   7  -1   12.30   16.10
 -26   8  -1   12.30   15.30
  -8 -18   1   28.60   15.30
 -26   9  -1   20.10   14.40
 -26   9  -1   16.40   15.60
  -9 -17   1    4.40   16.40
 -26  10  -1   55.49   17.70
 -10 -16   1   71.99   20.50
 -26  11  -1   36.20   16.30
  11  15  -1   48.20   15.80
 -11 -15   1   26.00   16.20
  12  14  -1    7.20   12.90
 -26  12  -1    3.30   13.90
 -12 -14   1   10.40   15.30
  13  13  -1   32.70   14.40
 -26  13  -1   35.60   15.60
 -26  13  -1   26.00   15.00
 -13 -13   1   42.20   16.70
  14  12  -1   25.00   14.00
 -26  14  -1    5.00   13.60
  26 -14   1    8.10   16.70
 -14 -12   1   39.10   15.60
  15  11  -1   46.30   16.30
 -15 -11   1   44.60   16.10
  26 -15   1   46.30   20.20
  16  10  -1   39.40   16.80
 -26  16  -1   45.30   16.70
  26 -16   1   34.60   20.20
 -16 -10   1   49.70   17.20
  17   9  -1    0.80   14.10
 -26  17  -1   30.90   17.00
 -17  -9   1   17.60   14.50
  18   8  -1   12.00   14.10
 -18  -8   1   21.40   15.70
 -26  19  -1   38.50   18.70
  19   7  -1   16.50   15.40
 -19  -7   1   27.90   17.70
  20   6  -1   20.60   16.00
 -26  20  -1   15.30   17.30
  21   5  -1   31.90   17.60
  22   4  -1    7.80   16.50
   6  21  -1   27.30   17.60
   7  20  -1   14.50   16.00
  19 -27  -1   81.19   24.80
 -27   9  -1   40.20   17.80
  -9 -18   1   36.10   20.70
 -10 -17   1   53.39   20.20
 -11 -16   1  130.39   23.90
 -27  12  -1   62.39   19.50
 -12 -15   1   64.99   20.10
  13  14  -1   -3.30   14.90
 -27  13  -1  -15.50   13.10
 -13 -14   1  -12.00   14.40
  14  13  -1   28.60   14.50
 -27  14  -1   -2.50   14.80
 -14 -13   1   25.20   18.10
  15  12  -1   60.99   16.70
 -15 -12   1   79.19   20.10
  16  11  -1   60.39   17.90
 -16 -11   1   39.60   17.50
  17  10  -1   94.39   21.40
  18   9  -1   85.69   18.80
  19   8  -1    3.00   15.70
  20   7  -1    8.70   16.20
  15  13  -1   48.00   16.80
  16  12  -1  145.29   23.30
  17  11  -1  115.19   21.70
  18  10  -1   25.80   17.00
   0   0  -2    0.00    0.10
   0   0   2   -0.10    0.10
  -1   1   2 3701.03  190.78
  -1   1  -2 8914.31  473.75
  -1   0   2 9999.00  473.65
   0   1   2 7900.71  473.65
   1  -1   2 9974.10  473.75
  -1  -1  -2 1109.29   58.39
  -1   2  -2 1180.58   58.69
  -1   2  -2 1175.18   58.39
  -2   1   2 1022.90   58.39
   1  -2   2 1125.29   58.59
  -2   1   2 1110.09   58.49
   1   1   2 1165.08   58.59
  -2  -1  -2  184.68   10.60
  -1   3  -2  186.48   10.30
  -1   3  -2  196.68   10.90
  -3   2   2  179.68   10.60
   2   1   2  181.98   10.60
  -3   2   2  171.58   10.60
  -2   0  -2 1932.81  102.69
  -2   0  -2 2023.80  102.69
   0   2  -2 1994.30  102.59
  -2   2   2 1985.70  102.69
   0  -2   2 2097.59  102.89
   2   0   2 1942.51  102.49
  -2   2   2 1910.01  102.69
  -2   1  -2 1133.99   59.09
  -2   1  -2 1165.28   59.29
   1   1  -2 1160.38   59.09
  -1   2   2 1192.38   59.19
  -1  -1   2 1117.69   58.89
   2  -1   2 1132.89   59.19
  -1  -1   2 1108.19   59.19
  -1   2   2 1112.79   58.99
  -1   2   2 1128.69   59.09
  -2   2  -2  904.31   48.20
  -2   2  -2 1003.90   48.70
   0  -2  -2  957.40   48.30
  -2   0   2  897.81   48.30
   2  -2   2  935.81   48.50
  -2   0   2  903.91   48.30
   0   2   2  919.81   48.10
   0   2   2 1019.50   48.50
  -2   0   2  816.22   48.10
  -2   3  -2   21.90    3.10
  -1  -2  -2   13.70    2.50
  -2   3  -2   12.40    2.20
   2  -3   2   10.30    3.00
  -3   1   2   13.70    2.50
   1   2   2   11.80    2.50
  -3   1   2    7.60    2.50
  -2   4  -2  727.53   38.00
  -2   4  -2  730.23   37.60
  -2  -2  -2  737.23   37.80
  -4   2   2  682.33   37.60
  -4   2   2  690.73   37.70
   2   2   2  721.63   37.90
   2  -4   2  697.03   37.90
  -4   2   2  710.33   37.70
  -3  -2  -2  149.09    9.90
  -2   5  -2  165.98    9.70
  -2   5  -2  173.08   10.50
   2  -5   2  130.19    9.90
  -5   3   2  159.88    9.90
  -5   3   2  190.28   10.20
   3   2   2  157.98   10.10
  -1   4  -2  721.13   37.70
  -1   4  -2  753.22   38.20
  -3  -1  -2  698.03   37.90
   3   1   2  713.13   38.00
  -4   3   2  686.33   37.80
   0   3  -2 1604.04   83.09
  -3   0  -2 1552.44   83.29
  -3   0  -2 1586.54   83.29
  -3   3   2 1619.14   83.39
   3   0   2 1587.14   82.89
   0  -3   2 1700.93   83.49
   0  -3   2 1551.04   82.99
  -3   1  -2  181.98   10.60
   1   2  -2  189.58   10.30
  -3   1  -2  176.68   10.40
  -1  -2   2  180.78   10.00
   3  -1   2  168.58   10.40
  -1  -2   2  194.28   10.70
  -2   3   2  190.68   10.50
  -2   3   2  172.38   10.50
  -3   2  -2   12.80    2.80
  -3   2  -2   16.40    2.50
  -2  -1   2   10.70    1.70
  -1   3   2   14.80    2.50
  -2  -1   2    5.90    1.80
   3  -2   2    7.40    2.70
  -1   3   2    5.40    1.80
  -2  -1   2   12.70    2.70
   0  -3  -2  470.25   25.90
  -3   3  -2  505.55   26.20
  -3   3  -2  490.25   26.70
   0  -3  -2  529.55   26.40
  -3   0   2  508.15   26.30
   0   3   2  508.15   26.50
  -3   0   2  475.75   26.30
   3  -3   2  483.55   26.50
  -3   0   2  469.55   25.90
  -3   4  -2  157.28    9.70
  -1  -3  -2  169.08    9.40
  -3   4  -2  154.28    9.10
   1   3   2  151.68    9.40
  -4   1   2  157.18    9.30
   3  -4   2  146.69    9.60
  -4   1   2  150.78    9.20
  -3   5  -2   39.60    4.00
  -2  -3  -2   48.30    4.50
  -3   5  -2   52.19    5.00
  -5   2   2   37.70    4.00
   3  -5   2   41.60    4.60
  -5   2   2   42.70    4.30
   2   3   2   38.50    4.20
  -3   6  -2   49.50    5.00
  -3  -3  -2   55.09    5.60
  -3   6  -2   58.59    6.10
  -6   3   2   44.20    5.20
   3  -6   2   50.19    5.70
  -6   3   2   55.79    5.50
   3   3   2   56.69    5.80
   7  -4  -2   82.99    7.20
  -3   7  -2   84.69    7.60
  -3   7  -2   98.69    7.10
  -4  -3  -2   87.39    7.20
   3  -7   2   77.99    7.20
  -7   4   2   92.39    7.10
  -7   4   2  109.09    7.60
   4   3   2   83.39    7.30
  -2   6  -2  347.57   20.10
   6  -4  -2  339.27   19.70
  -2   6  -2  352.96   19.40
  -4  -2  -2  323.07   19.70
  -6   4   2  340.07   19.60
   4   2   2  339.17   19.70
  -6   4   2  342.67   19.70
   5  -4  -2   51.79    5.30
  -1   5  -2   70.29    5.00
  -4  -1  -2   49.40    5.20
  -5   4   2   53.39    5.30
   1  -5   2   45.60    5.00
  -4   0  -2 1903.41  102.59
   0   4  -2 2018.60  102.49
  -4   0  -2 1914.81  102.59
   4  -4  -2 1880.81  102.69
   0  -4   2 1967.30  102.29
   4   0   2 1983.70  102.09
  -4   4   2 1977.60  102.69
   0  -4   2 2113.09  102.89
   3  -4  -2  675.93   37.40
  -4   1  -2  687.73   37.30
  -4   1  -2  709.33   37.40
   1   3  -2  741.23   37.30
  -1  -3   2  720.03   37.50
  -3   4   2  716.33   37.40
  -1  -3   2  700.63   36.80
   4  -1   2  670.93   37.00
   2   2  -2  736.23   37.80
  -4   2  -2  717.43   37.90
  -4   2  -2  716.93   37.70
   2  -4  -2  653.63   37.60
  -2  -2   2  712.53   37.90
   4  -2   2  707.83   37.80
  -2   4   2  747.33   37.90
  -4   3  -2  155.98    9.20
  -4   3  -2  157.88    9.50
  -3  -1   2  153.88    8.50
  -1   4   2  155.88    9.30
  -3  -1   2  151.18    9.20
  -3  -1   2  157.98    9.10
   4  -3   2  142.89    9.40
  -4   4  -2   81.89    6.20
   0  -4  -2   94.39    6.40
   0  -4  -2   81.89    5.80
  -4   4  -2   86.29    7.00
  -4   0   2   93.99    6.30
  -4   0   2   84.59    6.50
  -4   0   2   88.69    5.80
   4  -4   2   82.79    6.80
   0   4   2   88.19    6.40
  -1  -4  -2   82.29    6.40
  -4   5  -2   77.59    6.20
  -4   5  -2  113.09    7.50
  -5   1   2   75.09    6.30
  -5   1   2   60.59    5.90
   4  -5   2   72.79    7.00
   1   4   2   88.69    6.40
  -5   1   2   78.19    6.40
  -4   6  -2  438.46   23.70
  -2  -4  -2  412.46   23.00
  -4   6  -2  402.36   22.80
  -6   2   2  409.06   23.00
   4  -6   2  388.76   23.30
   2   4   2  400.16   23.10
  -6   2   2  407.76   23.00
  -4   7  -2  374.36   21.60
  -4   7  -2  382.06   22.50
  -3  -4  -2  404.86   21.90
   7  -3  -2  363.86   21.40
   4  -7   2  377.56   21.90
  -7   3   2  376.56   21.70
   3   4   2  388.16   22.20
  -7   3   2  391.36   21.80
  -4   8  -2  793.02   43.80
   8  -4  -2  833.72   43.80
  -4  -4  -2  832.62   44.10
  -4   8  -2  799.12   44.50
   4   4   2  800.72   44.20
  -8   4   2  817.02   44.00
   4  -8   2  814.32   44.10
  -8   4   2  766.92   44.00
  -4   9  -2  396.46   23.90
  -4   9  -2  395.66   24.50
   9  -5  -2  414.16   23.90
  -5  -4  -2  400.16   24.10
  -9   5   2  413.66   24.10
   5   4   2  404.76   24.60
  -9   5   2  423.66   24.20
   4  -9   2  408.46   24.20
   8  -5  -2 1338.47   68.59
  -3   8  -2 1274.37   68.49
  -5  -3  -2 1279.47   68.69
  -3   8  -2 1320.17   69.19
  -8   5   2 1308.47   68.69
  -8   5   2 1282.97   68.69
   5   3   2 1257.87   68.99
   3  -8   2 1234.38   68.49
   7  -5  -2    9.50    3.30
  -5  -2  -2    7.20    2.90
  -7   5   2   13.00    3.20
   2  -7   2    0.30    2.00
   5   2   2    1.10    2.80
  -7   5   2   25.70    3.90
  -1   6  -2   79.79    6.20
   6  -5  -2   65.99    6.80
  -5  -1  -2   77.19    6.70
  -1   6  -2   88.09    7.30
   1  -6   2   74.79    6.30
  -6   5   2   69.09    6.30
   5   1   2   80.79    5.20
  -6   5   2   85.59    6.80
   0   5  -2    3.70    2.20
   5  -5  -2    2.80    2.90
  -5   0  -2   10.10    2.90
  -5   0  -2    2.80    2.40
   5   0   2    5.20    2.00
   0  -5   2    7.70    2.40
  -5   5   2    2.90    2.50
  -5   5   2    0.00    1.00
   0  -5   2    5.90    2.90
   4  -5  -2   43.00    4.90
  -5   1  -2   38.40    4.50
  -5   1  -2   46.10    4.90
  -1  -4   2   44.40    4.00
   5  -1   2   40.40    4.20
  -4   5   2   24.30    3.80
  -4   5   2   52.79    5.00
  -1  -4   2   49.00    4.90
   2   3  -2  176.68    9.40
   3  -5  -2  140.19    9.50
  -5   2  -2  144.09    9.30
  -5   2  -2  140.09    9.10
  -3   5   2  123.79    9.10
  -3   5   2  160.28    9.40
   5  -2   2  122.59    9.20
  -2  -3   2  162.08    9.40
  -5   3  -2   37.70    4.00
   3   2  -2   44.20    4.30
  -5   3  -2   37.50    4.30
  -3  -2   2   39.70    4.30
  -2   5   2   43.90    4.10
   5  -3   2   33.40    4.20
   1  -5  -2   62.59    5.80
  -5   4  -2   86.79    6.00
   5  -4   2   78.19    6.70
  -4  -1   2   73.09    6.20
  -4  -1   2   80.39    6.10
  -4  -1   2   69.19    4.90
   0  -5  -2  279.67   15.80
  -5   5  -2  284.97   17.20
  -5   5  -2  287.57   16.30
   0  -5  -2  293.97   16.60
   5  -5   2  288.17   16.80
  -5   0   2  274.07   15.70
  -5   0   2  279.27   16.40
   0   5   2  292.97   16.50
  -5   0   2  290.37   16.50
  -5   6  -2  965.90   52.39
  -1  -5  -2 1008.00   51.99
  -1  -5  -2 1010.90   50.89
  -5   6  -2  940.41   51.59
   1   5   2  986.50   52.09
   5  -6   2  988.40   52.19
  -6   1   2  933.11   51.79
  -6   1   2  986.00   51.79
  -6   1   2  921.91   51.09
  -5   7  -2   72.79    6.50
  -2  -5  -2   73.19    6.50
  -5   7  -2   85.49    7.50
   5  -7   2   64.69    7.00
   2   5   2   80.09    6.80
  -7   2   2   71.29    6.50
  -7   2   2   79.29    6.70
  -5   8  -2   19.40    5.10
   8  -3  -2    7.70    3.50
  -3  -5  -2    9.00    3.70
   5  -8   2    6.60    3.80
  -8   3   2   20.70    4.10
   3   5   2    8.90    3.70
   9  -4  -2  860.41   45.60
  -4  -5  -2  830.32   45.90
  -5   9  -2  826.52   45.60
  -5   9  -2  829.62   46.60
   5  -9   2  859.21   46.10
  -9   4   2  790.02   45.70
   4   5   2  841.52   46.30
  -9   4   2  841.02   45.90
  10  -5  -2  271.87   17.10
  -5  -5  -2  247.18   17.00
  -5  10  -2  271.07   18.50
  -5  10  -2  264.37   17.10
 -10   5   2  261.17   17.30
   5   5   2  231.88   17.50
   5 -10   2  258.97   17.80
 -10   5   2  276.47   17.30
  -6  -5  -2  158.78   12.70
  11  -6  -2  140.39   12.60
  -5  11  -2  144.59   13.00
  -5  11  -2  160.98   14.10
 -11   6   2  142.59   13.40
   5 -11   2  153.48   13.60
 -11   6   2  140.29   13.00
   6   5   2  184.58   13.80
  -4  10  -2  982.50   54.99
  -6  -4  -2  979.10   54.39
  -4  10  -2 1013.60   54.19
  10  -6  -2 1002.40   54.29
 -10   6   2  982.00   54.29
   4 -10   2  977.70   54.29
 -10   6   2  964.10   54.19
   6   4   2 1018.60   54.69
   9  -6  -2  131.19   11.40
  -3   9  -2  196.08   13.30
  -3   9  -2  169.08   11.50
  -9   6   2  120.09   11.30
  -9   6   2  161.98   12.20
  -2   8  -2 1289.57   66.79
   8  -6  -2 1249.28   66.09
  -2   8  -2 1227.18   65.79
  -6  -2  -2 1184.48   65.99
   2  -8   2 1234.88   65.79
  -8   6   2 1248.78   66.09
  -8   6   2 1198.38   66.09
   6   2   2 1252.07   66.39
  -1   7  -2   97.69    7.20
  -1   7  -2   89.49    7.70
  -6  -1  -2   84.29    7.30
   7  -6  -2   78.59    7.60
  -6  -1  -2   80.69    7.10
   1  -7   2   89.99    7.00
   6   1   2   80.69    5.70
  -7   6   2   86.49    7.30
  -7   6   2   91.99    7.40
   6  -6  -2  799.92   42.80
  -6   0  -2  780.22   42.70
   0   6  -2  774.82   42.50
  -6   0  -2  791.52   42.70
   6   0   2  777.52   41.70
   0  -6   2  829.12   43.00
  -6   6   2  783.92   42.70
   0  -6   2  785.82   42.10
   5  -6  -2   70.09    7.00
  -6   1  -2   73.19    6.60
   1   5  -2   89.39    6.60
  -6   1  -2   72.09    6.50
  -1  -5   2   85.89    7.00
  -1  -5   2   85.59    5.80
   6  -1   2   66.09    5.90
  -5   6   2   81.89    6.80
   4  -6  -2  343.77   19.70
  -6   2  -2  322.47   19.70
  -6   2  -2  328.77   19.40
   2   4  -2  361.46   19.60
  -2  -4   2  346.77   19.80
   6  -2   2  323.77   19.20
  -4   6   2  351.26   19.60
   3  -6  -2   51.49    5.40
  -6   3  -2   49.70    5.20
   3   3  -2   59.39    5.50
  -6   3  -2   62.39    5.80
  -3   6   2   57.09    5.40
   6  -3   2   44.90    5.20
  -3   6   2   37.30    4.70
  -3  -3   2   39.10    5.30
  -6   4  -2  413.26   23.20
   4   2  -2  423.46   23.40
  -6   4  -2  411.26   23.60
   6  -4   2  400.96   23.50
  -4  -2   2  413.96   23.40
  -2   6   2  424.66   23.40
   1  -6  -2  934.31   50.59
  -6   5  -2  933.11   51.39
  -6   5  -2  971.50   51.09
   6  -5   2  964.20   51.39
  -5  -1   2  992.50   50.09
  -5  -1   2  943.91   51.09
  -5  -1   2  950.80   51.09
  -1   6   2  967.90   51.09
   0  -6  -2  354.86   19.80
   0  -6  -2  341.37   18.80
  -6   6  -2  328.47   19.40
  -6   6  -2  343.27   20.10
  -6   0   2  329.17   19.50
  -6   0   2  321.87   18.70
  -6   0   2  356.96   19.80
   0   6   2  342.57   19.70
   6  -6   2  353.36   20.00
  -6   7  -2 1068.79   57.59
  -6   7  -2 1042.80   58.29
  -1  -6  -2 1108.39   57.89
  -1  -6  -2 1120.99   56.69
   6  -7   2 1088.99   57.99
  -7   1   2 1035.80   57.69
  -7   1   2 1088.69   57.69
   1   6   2 1065.19   57.89
  -2  -6  -2   33.30    5.10
  -6   8  -2   48.10    6.70
   8  -2  -2   34.90    4.70
  -6   8  -2   32.80    5.10
  -8   2   2   54.19    5.90
   6  -8   2   32.00    5.40
   2   6   2   33.70    5.40
  -8   2   2   53.79    5.70
   9  -3  -2  158.08   11.80
  -3  -6  -2  138.79   12.10
  -6   9  -2  205.58   14.60
  -6   9  -2  181.38   12.60
   3   6   2  140.09   12.30
  -9   3   2  215.48   12.80
  10  -4  -2  314.67   21.80
  -6  10  -2  366.66   22.60
  -6  10  -2  452.65   24.80
  -4  -6  -2  391.56   23.00
 -10   4   2  326.57   22.40
 -10   4   2  336.57   22.90
   6 -10   2  363.16   23.10
   4   6   2  435.86   23.50
  -5  -6  -2  384.26   24.60
  11  -5  -2  413.46   24.10
  -6  11  -2  397.36   24.50
  -6  11  -2  388.46   25.30
   5   6   2  378.96   24.60
   6 -11   2  390.06   24.70
 -11   5   2  368.86   24.30
 -11   5   2  396.06   24.50
  -6  12  -2  154.58   14.00
  -6  -6  -2  155.28   12.90
  -6  12  -2  144.59   12.70
  12  -6  -2  135.99   12.50
 -12   6   2  164.18   13.00
   6   6   2  155.28   13.30
 -12   6   2  141.69   12.70
   6 -12   2  133.89   13.20
  -6  13  -2   81.39    9.20
  -6  13  -2   54.89    9.50
  -7  -6  -2   20.90    7.00
  13  -7  -2   26.70    7.20
   6 -13   2   42.30    8.40
 -13   7   2   49.40    8.20
 -13   7   2   49.90    7.90
   7   6   2   19.70    6.40
  12  -7  -2  449.95   27.60
  -5  12  -2  448.26   26.80
  -7  -5  -2  426.76   26.80
  -5  12  -2  450.05   28.10
 -12   7   2  386.26   26.80
   7   5   2  457.85   27.80
 -12   7   2  457.45   27.30
   5 -12   2  438.56   27.50
  -4  11  -2  269.07   18.80
  -7  -4  -2  299.27   19.10
  -4  11  -2  289.77   19.80
  11  -7  -2  285.97   19.00
   7   4   2  271.17   19.20
 -11   7   2  253.97   19.00
 -11   7   2  286.97   19.10
  -7  -3  -2  346.27   22.30
  -3  10  -2  372.66   23.70
  -3  10  -2  380.66   22.70
  10  -7  -2  369.26   23.00
   7   3   2  343.57   22.90
 -10   7   2  371.76   23.30
 -10   7   2  363.86   22.60
   9  -7  -2  714.83   40.70
  -7  -2  -2  715.23   40.60
  -2   9  -2  776.52   41.50
  -2   9  -2  737.13   40.30
   7   2   2  702.03   40.80
  -9   7   2  706.73   40.60
   2  -9   2  741.23   40.40
  -9   7   2  720.73   40.50
  -7  -1  -2  151.08   10.70
  -1   8  -2  128.99   10.00
   8  -7  -2  142.29   10.90
  -1   8  -2  137.39   11.20
  -7  -1  -2  144.99   10.40
  -8   7   2  133.79   10.50
   7   1   2  128.79    8.60
   1  -8   2  127.89    9.90
  -8   7   2  143.09   10.50
  -7   0  -2 1150.08   64.39
   0   7  -2 1185.58   64.29
  -7   0  -2 1246.28   64.49
   7  -7  -2 1183.88   64.59
   7   0   2 1217.68   63.29
  -7   7   2 1219.98   64.59
   0  -7   2 1218.98   64.79
   0  -7   2 1221.28   63.69
   1   6  -2   84.69    7.00
  -7   1  -2   94.09    7.30
   6  -7  -2   94.19    7.70
  -7   1  -2   86.79    7.20
   7  -1   2   82.79    6.60
  -1  -6   2   98.09    7.70
  -6   7   2   89.39    7.50
  -1  -6   2   80.79    6.40
  -7   2  -2    5.80    3.00
   5  -7  -2    4.50    3.10
   2   5  -2   11.80    3.20
  -7   2  -2   10.80    3.30
  -2  -5   2    5.30    3.00
  -5   7   2    8.80    2.90
  -2  -5   2    8.00    2.10
   7  -2   2   -1.20    2.60
  -5   7   2   11.00    3.20
   4  -7  -2   83.49    6.90
   3   4  -2  103.09    7.00
  -7   3  -2   81.39    6.60
  -7   3  -2   86.39    6.90
  -4   7   2   88.89    6.90
   7  -3   2   70.09    6.60
  -3  -4   2   72.99    6.70
  -4   7   2   55.49    6.10
  -7   4  -2  380.56   22.30
   3  -7  -2  381.56   22.00
  -7   4  -2  395.46   22.10
   4   3  -2  393.86   22.30
   7  -4   2  399.96   22.20
  -4  -3   2  375.96   22.30
  -3   7   2  397.56   22.20
   2  -7  -2   68.59    6.10
  -7   5  -2   87.59    7.10
  -7   5  -2   68.29    6.30
  -2   7   2   80.09    6.50
   7  -5   2   62.79    6.70
  -5  -2   2   72.59    6.60
   1  -7  -2 1093.59   56.49
  -7   6  -2 1063.79   57.09
  -7   6  -2 1033.30   57.49
   7  -6   2 1103.89   57.39
  -6  -1   2 1016.70   56.99
  -6  -1   2 1053.59   55.79
  -6  -1   2 1094.39   57.09
  -1   7   2 1068.49   57.09
  -7   7  -2 1945.91  104.39
  -7   7  -2 1953.60  105.19
   0  -7  -2 2002.00  104.69
   0  -7  -2 1982.30  103.69
  -7   0   2 2014.50  104.49
   0   7   2 2009.70  104.69
  -7   0   2 1947.51  104.49
   7  -7   2 2026.00  104.79
  -7   8  -2  905.41   50.09
  -7   8  -2  920.31   50.99
  -1  -7  -2  934.21   50.39
  -1  -7  -2  957.50   49.00
   7  -8   2  964.50   50.49
  -8   1   2  900.11   49.99
  -8   1   2  868.71   49.99
   1   7   2  908.11   50.29
  -7   9  -2  125.79   11.20
   9  -2  -2  102.09    8.70
  -7   9  -2   91.99    9.30
  -2  -7  -2  125.69   10.20
  -9   2   2  116.29    9.40
   2   7   2  102.69    9.80
  -9   2   2   96.99    9.60
   7  -9   2  113.89   10.40
  10  -3  -2   37.80    6.20
  -3  -7  -2   37.00    6.60
  -7  10  -2   90.09    9.80
   3   7   2   55.79    7.20
 -10   3   2   61.59    7.40
   7 -10   2   37.60    7.20
  -7  11  -2  253.77   17.10
  11  -4  -2  144.49   13.60
  -7  11  -2  196.68   15.30
  -4  -7  -2  197.58   14.90
 -11   4   2  204.18   14.70
   7 -11   2  162.88   15.30
   4   7   2  206.48   15.60
 -11   4   2  227.58   15.20
  -7  12  -2   95.19   11.20
  12  -5  -2   56.29    7.90
  -5  -7  -2   51.89    8.30
  -7  12  -2   84.89    9.00
 -12   5   2   82.69    9.20
 -12   5   2   60.39    8.40
   5   7   2   52.39    8.20
   7 -12   2   62.29    8.90
  13  -6  -2   10.40    5.90
  -7  13  -2   12.00    6.00
  -7  13  -2   22.20    8.20
  -6  -7  -2   24.50    6.90
   7 -13   2   22.30    7.20
 -13   6   2   14.60    6.20
   6   7   2   48.50    8.10
 -13   6   2   27.60    7.00
  14  -7  -2   30.30    7.70
  -7  -7  -2   20.60    7.50
  -7  14  -2   27.00    9.10
  -7  14  -2   37.00    8.20
   7 -14   2    9.20    7.40
   7   7   2   11.30    6.70
 -14   7   2   63.09    9.80
 -14   7   2   52.99    8.70
  -8  -7  -2 1229.78   69.19
  15  -8  -2 1274.37   69.69
  -7  15  -2 1179.88   70.49
  -7  15  -2 1210.78   69.49
   8   7   2 1240.18   69.99
   7 -15   2 1267.27   71.69
 -15   8   2 1302.07   69.69
 -15   8   2 1128.99   69.29
  -8  -6  -2  171.48   15.90
  -6  14  -2  175.18   16.80
  14  -8  -2  184.88   16.00
  -6  14  -2  190.78   16.10
   6 -14   2  165.38   15.70
 -14   8   2  175.48   15.40
 -14   8   2  162.58   15.30
   8   6   2  175.98   16.20
  -5  13  -2  671.43   39.10
  -8  -5  -2  657.83   39.30
  -5  13  -2  654.93   40.00
  13  -8  -2  668.23   39.60
   5 -13   2  678.93   40.10
 -13   8   2  694.33   39.00
 -13   8   2  632.24   39.00
   8   5   2  642.24   39.40
  12  -8  -2   37.10    7.40
  -8  -4  -2  107.39   10.00
  -4  12  -2   60.09    8.50
  -4  12  -2   74.19    9.80
   8   4   2  108.99   10.90
 -12   8   2   59.49    8.70
 -12   8   2   69.99    9.50
  -8  -3  -2  401.66   25.10
  -3  11  -2  469.45   25.40
  -3  11  -2  412.26   26.20
  11  -8  -2  406.86   25.70
   8   3   2  378.36   25.30
 -11   8   2  394.96   25.20
 -11   8   2  421.36   25.30
   3 -11   2  398.66   25.40
  10  -8  -2  193.58   14.30
  -8  -2  -2  196.38   14.10
  -2  10  -2  188.08   14.10
  -2  10  -2  185.48   14.90
   2 -10   2  168.68   13.90
 -10   8   2  201.98   14.60
 -10   8   2  172.58   14.50
   8   2   2  194.68   14.50
  -8  -1  -2    9.20    4.90
  -1   9  -2    3.60    4.00
   9  -8  -2    5.10    5.30
  -1   9  -2   13.30    5.70
  -9   8   2   17.60    5.10
  -9   8   2   10.40    5.40
   8   1   2   -1.30    2.80
   1  -9   2    4.10    4.20
   8  -8  -2 2189.18  113.69
  -8   0  -2 2160.78  113.19
   0   8  -2 2172.68  113.19
  -8   0  -2 1990.40  113.29
   8   0   2 2210.08  111.89
  -8   8   2 2156.18  113.39
   0  -8   2 2137.49  113.59
   0  -8   2 2141.69  112.49
   7  -8  -2  126.89   10.60
  -8   1  -2  164.08   10.60
   1   7  -2  137.49   10.10
  -8   1  -2  138.99   10.50
  -7   8   2  143.89   10.60
  -1  -7   2  137.39   10.70
   8  -1   2  118.29    9.40
  -1  -7   2  130.19    9.20
   2   6  -2 1243.18   67.89
   6  -8  -2 1291.17   67.99
  -8   2  -2 1254.07   68.09
  -8   2  -2 1262.07   67.89
   8  -2   2 1278.67   67.19
  -2  -6   2 1285.77   66.69
  -6   8   2 1248.88   67.89
  -2  -6   2 1298.37   68.09
   5  -8  -2 1354.06   70.39
   3   5  -2 1308.37   70.49
  -8   3  -2 1282.57   70.09
  -8   3  -2 1270.17   70.29
  -3  -5   2 1372.76   70.79
  -5   8   2 1324.17   70.29
   8  -3   2 1319.97   69.79
   4  -8  -2  812.42   43.80
  -8   4  -2  768.72   43.90
  -8   4  -2  790.52   43.80
   4   4  -2  829.72   44.10
   8  -4   2  808.32   43.70
  -4   8   2  836.22   44.10
  -4  -4   2  793.42   44.00
  -8   5  -2   14.40    4.40
   3  -8  -2    0.50    2.00
  -8   5  -2    6.40    3.50
   5   3  -2   19.30    4.20
  -3   8   2   16.10    3.90
   8  -5   2    9.30    3.70
  -3   8   2    0.80    1.50
  -8   6  -2   45.80    6.00
  -8   6  -2   32.10    4.90
   2  -8  -2   32.60    4.90
  -2   8   2   44.40    5.40
  -6  -2   2   39.50    5.30
   8  -6   2   32.30    5.30
  -8   7  -2  914.11   49.60
   1  -8  -2  933.41   49.00
  -8   7  -2  908.81   50.29
  -1   8   2  955.20   50.19
  -7  -1   2  870.21   49.60
   8  -7   2  969.70   50.09
  -7  -1   2  887.21   49.70
  -1   8   2  875.41   49.70
   0  -8  -2 8413.86  421.76
   0  -8  -2 8275.47  423.06
  -8   8  -2 7956.00  423.36
  -8   8  -2 8015.50  422.56
   0   8   2 8012.70  422.76
   8  -8   2 8465.85  423.06
  -8   0   2 8245.08  422.56
  -8   0   2 7884.11  422.66
  -8   9  -2  565.24   33.60
  -1  -8  -2  585.64   31.30
  -1  -8  -2  575.04   32.90
  -8   9  -2  533.85   32.60
   9  -1  -2  571.14   31.30
  -9   1   2  575.74   32.70
   1   8   2  559.94   32.40
   8  -9   2  576.64   33.00
  -9   1   2  561.14   32.50
  -2  -8  -2  115.99   10.60
  -8  10  -2  123.09   12.00
  10  -2  -2   83.89    8.90
  -8  10  -2   96.49   10.30
   2   8   2  107.49   10.40
   8 -10   2   97.49   10.90
 -10   2   2  113.19   10.50
 -10   2   2  102.59   10.30
  -8  11  -2  241.98   18.00
  11  -3  -2  218.08   15.00
  -8  11  -2  196.68   15.80
  -3  -8  -2  211.18   15.50
 -11   3   2  218.18   15.50
 -11   3   2  195.68   15.70
   3   8   2  226.38   16.10
   8 -11   2  213.68   16.90
  -8  12  -2  254.17   19.30
  -8  12  -2  256.27   17.30
  -4  -8  -2  226.38   17.40
  12  -4  -2  250.17   16.60
   8 -12   2  255.27   18.30
 -12   4   2  267.47   17.40
 -12   4   2  225.58   17.70
   4   8   2  211.88   17.40
  -8  13  -2   40.00    9.20
  -8  13  -2   25.20    6.90
  -5  -8  -2   25.90    7.10
  13  -5  -2   22.50    6.70
 -13   5   2   27.20    7.30
 -13   5   2   32.80    7.00
   5   8   2   40.70    7.50
   8 -13   2   14.10    7.50
  -6  -8  -2  163.88   15.50
  -8  14  -2  175.08   15.60
  -8  14  -2  208.98   18.50
  14  -6  -2  183.38   15.70
   8 -14   2  147.89   16.20
 -14   6   2  176.78   16.30
   6   8   2  177.58   16.00
 -14   6   2  179.68   15.20
  -7  -8  -2 1091.19   58.79
  -8  15  -2  971.00   59.99
  15  -7  -2 1104.59   61.19
  -8  15  -2  990.20   59.19
 -15   7   2  994.40   58.79
   8 -15   2 1003.90   60.29
   7   8   2  981.80   58.79
 -15   7   2 1078.99   59.09
  -8  16  -2   34.50   11.60
  -8  -8  -2   33.00    9.90
  16  -8  -2   61.89   11.10
  -8  16  -2   30.30   10.00
 -16   8   2   97.39   12.10
   8 -16   2   35.60   10.50
 -16   8   2   98.09   12.30
   8   8   2   30.60    9.80
  -8  17  -2  146.79   16.80
  -8  17  -2  132.89   17.50
  -9  -8  -2  119.19   15.30
  17  -9  -2  139.99   15.60
 -17   9   2  122.79   15.10
   8 -17   2  128.39   16.20
 -17   9   2  140.39   16.60
   9   8   2  101.79   14.80
  -9  -7  -2  540.45   34.90
  -7  16  -2  559.54   36.00
  16  -9  -2  574.14   36.20
  -7  16  -2  561.04   36.80
 -16   9   2  544.65   35.40
 -16   9   2  518.25   35.80
   7 -16   2  563.74   36.10
   9   7   2  555.54   36.00
  -6  15  -2    7.10    9.10
  -6  15  -2    0.20    7.10
  15  -9  -2   17.00    8.50
  -9  -6  -2   23.40    8.50
 -15   9   2   37.80    9.80
   6 -15   2   10.60    8.00
 -15   9   2   32.70    8.80
   9   6   2   17.40    8.30
  -5  14  -2  151.58   14.60
  -5  14  -2  158.38   15.10
  14  -9  -2  147.09   15.30
  -9  -5  -2  138.29   13.60
 -14   9   2  155.88   15.50
   9   5   2  160.48   15.20
 -14   9   2  125.99   14.30
  13  -9  -2   19.90    7.30
  -4  13  -2   22.50    6.50
  -4  13  -2   28.80    8.60
  -9  -4  -2   18.50    6.70
   9   4   2   11.10    6.50
   4 -13   2   22.50    7.50
 -13   9   2   29.40    7.50
 -13   9   2   22.40    7.30
  -9  -3  -2   77.59   10.10
  -3  12  -2   86.59    9.10
  12  -9  -2   63.39    9.20
  -3  12  -2   80.29   10.50
   9   3   2   64.69    9.80
   3 -12   2   81.19    9.50
 -12   9   2   66.19    9.70
 -12   9   2   87.39    9.70
  -2  11  -2  149.19   12.70
  11  -9  -2  145.39   13.30
  -2  11  -2  165.78   14.00
  -9  -2  -2  159.98   12.80
   9   2   2  149.59   12.80
 -11   9   2  135.59   13.30
   2 -11   2  154.78   12.30
 -11   9   2  149.49   12.80
  -1  10  -2   47.90    7.90
  -1  10  -2   37.90    6.70
  -9  -1  -2   55.29    7.70
  10  -9  -2   11.80    7.30
 -10   9   2   58.39    8.30
 -10   9   2   40.10    7.50
   9   1   2   20.70    4.50
   1 -10   2   33.60    6.50
  -9   0  -2  303.57   19.20
   0   9  -2  292.67   19.40
  -9   0  -2  275.97   19.30
   9  -9  -2  294.47   20.30
   9   0   2  301.77   17.50
   0  -9   2  306.67   18.60
  -9   9   2  311.57   19.40
   1   8  -2    7.70    4.70
   8  -9  -2    1.60    5.00
  -9   1  -2   19.00    5.10
  -9   1  -2    3.60    4.70
  -8   9   2    1.00    2.10
  -8   9   2    4.40    4.60
   9  -1   2    0.50    3.60
  -1  -8   2   10.40    4.90
  -1  -8   2    7.80    3.90
  -9   2  -2  732.33   40.70
  -9   2  -2  723.13   40.40
   2   7  -2  709.03   40.40
   7  -9  -2  764.22   40.80
  -2  -7   2  754.92   41.00
  -7   9   2  705.93   40.60
  -2  -7   2  717.73   39.10
   9  -2   2  723.43   39.70
   3   6  -2  114.69   10.20
  -6   9   2   88.39    9.90
  -3  -6   2  138.39   10.90
   9  -3   2  144.69   10.10
  -9   4  -2  399.16   23.80
   4   5  -2  380.56   23.60
   5  -9  -2  410.16   23.60
  -9   4  -2  388.86   23.30
   9  -4   2  407.26   23.20
  -5   9   2  392.56   23.50
  -4  -5   2  381.56   23.40
  -9   5  -2  847.52   46.00
  -9   5  -2  812.22   46.30
   4  -9  -2  834.62   45.90
   5   4  -2  841.62   46.40
  -5  -4   2  831.72   46.40
  -4   9   2  827.42   46.30
   9  -5   2  882.41   46.10
  -9   6  -2  135.19   11.80
   6   3  -2  210.38   12.70
  -9   6  -2  179.28   13.10
   9  -6   2  125.59   12.00
  -3   9   2  169.28   12.40
  -6  -3   2  192.88   12.50
  -9   7  -2  118.99   10.80
   2  -9  -2  115.89    9.30
  -9   7  -2  123.79   10.00
  -2   9   2  112.69    9.60
  -7  -2   2  114.19   10.00
  -2   9   2   90.49    9.50
   9  -7   2  111.79   10.30
  -9   8  -2  574.44   32.90
   1  -9  -2  556.84   31.00
  -9   8  -2  537.35   31.90
   9  -8   2  587.24   32.50
  -1   9   2  553.84   32.00
  -8  -1   2  555.14   31.80
  -8  -1   2  534.45   31.90
  -1   9   2  543.75   32.50
  -9   9  -2  756.02   43.10
   0  -9  -2  763.02   42.30
   0  -9  -2  787.42   41.10
   9   0  -2  773.02   40.30
  -9   9  -2  719.23   41.80
  -9   0   2  710.73   41.70
  -9   0   2  707.93   41.90
   0   9   2  742.03   41.90
   9  -9   2  750.52   42.50
  -9  10  -2  358.76   24.10
  -1  -9  -2  361.76   23.80
  -9  10  -2  374.56   24.70
  -1  -9  -2  380.06   21.90
  10  -1  -2  388.56   22.20
   1   9   2  347.67   23.10
   9 -10   2  390.06   24.30
 -10   1   2  367.06   23.90
 -10   1   2  383.56   23.20
  -9  11  -2   43.10    7.70
  -9  11  -2   79.09   10.00
  -2  -9  -2   68.39    6.40
  -2  -9  -2   63.29    8.50
  11  -2  -2   27.50    5.90
   2   9   2   75.89    8.50
 -11   2   2   52.49    8.00
 -11   2   2   47.40    7.40
   9 -11   2   47.00    8.20
  12  -3  -2   31.00    5.60
  -9  12  -2   16.00    6.30
  -9  12  -2   32.10    8.20
  -3  -9  -2   25.40    6.70
   9 -12   2   18.80    7.00
 -12   3   2   22.90    6.30
   3   9   2   17.30    6.00
 -12   3   2   28.60    7.00
  -4  -9  -2  212.18   16.90
  13  -4  -2  223.98   16.30
  -9  13  -2  207.48   17.10
  -9  13  -2  193.78   17.90
 -13   4   2  224.18   16.40
   4   9   2  206.28   16.40
 -13   4   2  217.38   16.70
   9 -13   2  215.78   17.60
  14  -5  -2  271.27   19.00
  -5  -9  -2  237.88   18.80
  -9  14  -2  212.88   19.40
  -9  14  -2  233.58   20.90
   9 -14   2  267.37   20.10
 -14   5   2  249.08   19.20
 -14   5   2  262.57   19.50
   5   9   2  257.37   18.70
  -6  -9  -2  155.88   15.80
  -9  15  -2  133.59   16.60
  -9  15  -2  131.29   15.50
  15  -6  -2  142.99   14.30
 -15   6   2  164.78   15.70
   9 -15   2  133.99   16.50
 -15   6   2  151.28   15.00
   6   9   2  159.38   15.60
  -9  16  -2  140.29   16.90
  16  -7  -2  147.59   14.90
  -7  -9  -2  149.19   16.40
  -9  16  -2  173.08   16.70
 -16   7   2  133.29   16.30
   7   9   2  158.68   17.30
 -16   7   2  139.49   15.20
   9 -16   2  136.09   17.00
  -8  -9  -2  237.38   21.10
  -9  17  -2  223.48   21.50
  -9  17  -2  232.28   23.40
  17  -8  -2  259.27   21.10
 -17   8   2  212.68   21.20
   9 -17   2  239.98   22.00
   8   9   2  241.28   21.80
 -17   8   2  248.88   21.80
  -9  18  -2    0.10   10.70
  -9  18  -2   -3.20   10.10
  18  -9  -2   11.60   10.00
  -9  -9  -2   12.50   10.70
   9   9   2    6.50    8.90
 -18   9   2   28.10   11.70
 -18   9   2   15.00    9.90
   9 -18   2    0.10   10.30
  -9  19  -2   50.59   16.70
  -9  19  -2   66.99   15.40
  19 -10  -2   32.80   12.70
 -10  -9  -2   29.70   12.70
   9 -19   2   38.60   14.90
 -19  10   2   32.90   12.30
  10   9   2   45.60   12.70
 -19  10   2   34.00   13.70
 -10  -8  -2  266.87   24.30
  -8  18  -2  257.77   25.80
  -8  18  -2  302.57   24.50
  18 -10  -2  301.37   25.20
 -18  10   2  284.17   23.90
 -18  10   2  272.07   24.80
  10   8   2  282.77   24.40
   8 -18   2  285.67   27.30
  -7  17  -2  218.48   22.10
 -10  -7  -2  209.28   20.40
  17 -10  -2  237.48   22.20
  -7  17  -2  249.28   21.30
 -17  10   2  213.98   20.80
  10   7   2  222.78   20.40
 -17  10   2  254.57   21.40
   7 -17   2  208.08   24.80
 -10  -6  -2   75.89   12.20
  16 -10  -2   82.49   12.80
  -6  16  -2   78.59   13.10
  -6  16  -2   67.19   11.60
  10   6   2  123.89   14.00
   6 -16   2   39.00    9.40
 -16  10   2   91.69   13.10
 -16  10   2   75.09   11.80
  -5  15  -2   13.00    8.90
 -10  -5  -2   23.10    9.00
  -5  15  -2   14.30    7.70
  15 -10  -2   28.30    9.00
   5 -15   2   -2.40    5.60
 -15  10   2   40.60    9.90
  10   5   2   50.29    9.90
 -15  10   2   10.60    8.40
  -4  14  -2  117.49   12.40
  -4  14  -2  120.69   13.60
 -10  -4  -2  102.19   12.10
  14 -10  -2  100.69   12.70
   4 -14   2  101.69   13.30
  10   4   2   97.89   12.40
 -14  10   2  104.29   13.50
 -14  10   2  124.09   13.50
  -3  13  -2   13.50    7.00
  -3  13  -2   23.00    6.50
 -10  -3  -2   16.20    7.00
  13 -10  -2   13.80    7.20
   3 -13   2   21.00    6.40
  10   3   2   10.70    6.90
 -13  10   2   16.30    7.30
 -13  10   2   29.80    7.30
  12 -10  -2   38.10    8.60
 -10  -2  -2   56.69    8.70
  -2  12  -2   67.79    8.40
  -2  12  -2   57.39    9.10
 -12  10   2   49.99    8.70
  10   2   2   37.20    7.80
   2 -12   2   74.79    8.70
 -12  10   2   55.99    8.70
  -1  11  -2  783.82   45.50
 -10  -1  -2  820.42   46.00
  -1  11  -2  786.42   46.50
  11 -10  -2  787.22   47.40
 -11  10   2  770.02   46.40
 -11  10   2  797.52   46.00
  10   1   2  859.51   43.90
   1 -11   2  827.42   45.40
   0  10  -2   11.70    5.10
  10 -10  -2   18.00    6.70
 -10   0  -2   15.00    5.80
 -10   0  -2   23.70    5.80
  10   0   2   16.30    4.10
 -10  10   2   12.30    5.60
 -10  10   2   20.40    6.10
   0 -10   2   22.50    5.20
   9 -10  -2   20.70    7.70
 -10   1  -2   58.69    7.60
   1   9  -2   40.20    6.90
 -10   1  -2   56.39    7.70
  -1  -9   2   36.80    6.10
  -1  -9   2   35.00    7.90
  -9  10   2   40.40    7.90
  10  -1   2   27.50    5.50
   2   8  -2  172.58   13.80
 -10   2  -2  198.48   13.80
 -10   2  -2  188.88   14.50
   8 -10  -2  180.58   15.10
  -8  10   2  198.88   14.80
  10  -2   2  181.48   12.60
  -2  -8   2  170.18   14.50
  -2  -8   2  177.58   12.10
 -10   3  -2  335.97   21.60
   7 -10  -2  342.17   22.00
 -10   3  -2  363.16   21.70
   3   7  -2  388.16   22.00
  10  -3   2  312.87   20.80
  -7  10   2  328.47   21.80
  -3  -7   2  355.56   22.10
 -10   4  -2 1002.00   55.49
   6 -10  -2 1022.70   55.29
 -10   4  -2 1043.20   55.29
   4   6  -2  967.40   55.39
  -4  -6   2 1005.20   55.59
  -6  10   2  993.70   55.39
  10  -4   2 1032.60   54.79
   5   5  -2  279.17   17.60
 -10   5  -2  232.28   16.90
 -10   5  -2  253.37   17.00
   5 -10  -2  250.37   17.10
  10  -5   2  249.48   16.80
  -5  10   2  264.47   17.00
  -5  -5   2  247.68   16.80
   6   4  -2  310.07   22.00
 -10   6  -2  429.86   23.40
 -10   6  -2  377.26   22.20
   4 -10  -2  350.96   22.00
  -6  -4   2  339.67   22.10
  10  -6   2  367.16   22.30
   3 -10  -2   35.90    6.20
 -10   7  -2   78.59    8.40
 -10   7  -2   37.90    6.80
  10  -7   2   27.70    6.50
  -3  10   2   73.89    7.60
 -10   8  -2  110.59   10.40
   2 -10  -2  112.79    9.90
 -10   8  -2  115.09   11.60
  -8  -2   2   97.39   10.60
  10  -8   2  100.99   11.00
  -2  10   2  117.99   10.80
  -2  10   2  107.49   10.90
 -10   9  -2  345.47   23.70
   9   1  -2  372.76   20.70
 -10   9  -2  348.77   22.90
   1 -10  -2  340.17   21.60
  -9  -1   2  379.16   23.10
  -9  -1   2  384.96   23.00
  -1  10   2  353.26   22.90
  -1  10   2  336.57   23.10
  10  -9   2  353.96   23.50
  10   0  -2  116.39    8.90
   0 -10  -2  117.29    9.80
 -10  10  -2  120.19   11.40
   0 -10  -2  121.99   11.50
 -10  10  -2  122.29   12.10
  10 -10   2  115.49   11.80
 -10   0   2  113.59   10.70
   0  10   2  113.99   11.10
 -10   0   2   99.49   10.90
  -1 -10  -2   91.69   10.10
  11  -1  -2   61.79    7.70
 -10  11  -2  122.99   12.30
  -1 -10  -2   83.99    8.50
 -10  11  -2   91.99   10.10
 -11   1   2   97.89   10.90
 -11   1   2  110.89   10.30
   1  10   2   94.69   10.10
  10 -11   2   70.89   10.90
  12  -2  -2  110.49    9.80
  -2 -10  -2  104.79   11.80
 -10  12  -2  100.39   12.70
 -10  12  -2  117.89   11.70
   2  10   2  107.09   10.70
 -12   2   2  106.89   11.30
  10 -12   2   93.69   12.00
 -12   2   2  119.39   11.40
  13  -3  -2  113.99   11.30
 -10  13  -2  161.78   15.30
 -10  13  -2  133.99   13.70
  -3 -10  -2  133.19   13.60
  10 -13   2  111.49   13.80
   3  10   2  142.09   13.10
 -13   3   2  105.39   12.40
 -13   3   2  143.59   13.10
  -4 -10  -2   53.69    9.50
  14  -4  -2   32.00    7.90
 -10  14  -2   77.29   11.70
 -10  14  -2   43.00    9.00
 -14   4   2   33.30    8.30
  10 -14   2   29.40    9.90
 -14   4   2   39.50    8.80
   4  10   2   35.70    8.40
 -10  15  -2   23.70    9.80
  -5 -10  -2   22.80    8.50
 -10  15  -2   20.20   10.00
  15  -5  -2    8.50    7.80
   5  10   2   13.90    7.80
 -15   5   2   14.20    7.80
 -15   5   2   20.70    8.80
  10 -15   2   30.50    9.80
  16  -6  -2   38.60    8.90
 -10  16  -2   44.40   12.00
  -6 -10  -2   28.80    9.60
 -10  16  -2   31.80   10.10
   6  10   2   33.90    9.30
 -16   6   2   32.90    9.70
 -16   6   2   21.00    9.60
  10 -16   2   24.30    9.60
 -10  17  -2   23.10   11.30
 -10  17  -2   32.90   10.30
  -7 -10  -2   17.70    9.30
  17  -7  -2   30.00    9.30
 -17   7   2   43.20   10.50
   7  10   2   18.80    8.60
  10 -17   2   39.00   12.40
 -17   7   2   52.49   10.80
  18  -8  -2  289.17   26.80
 -10  18  -2  273.87   25.30
  -8 -10  -2  232.28   23.10
 -10  18  -2  277.67   26.40
  10 -18   2  234.78   24.00
 -18   8   2  249.78   23.70
   8  10   2  241.48   22.50
 -18   8   2  242.38   21.70
 -10  19  -2  134.49   21.20
  -9 -10  -2  136.19   18.70
  19  -9  -2  148.29   18.30
 -10  19  -2  166.08   21.10
 -19   9   2  144.89   18.90
   9  10   2  141.89   18.00
 -19   9   2  129.19   17.40
  10 -19   2  132.79   20.10
 -10  20  -2   16.50   12.80
 -10 -10  -2   19.90   11.30
 -10  20  -2   20.70   14.00
  20 -10  -2    8.20   11.40
 -20  10   2   18.80   10.90
 -20  10   2   21.00   11.70
  10 -20   2   19.00   14.20
  10  10   2   27.60   12.30
 -10  21  -2    9.60   12.50
 -11 -10  -2   34.80   12.50
 -10  21  -2   17.80   14.40
  21 -11  -2   10.50   12.70
 -21  11   2   15.40   11.30
  10 -21   2   10.50   13.40
 -21  11   2   18.50   12.10
  11  10   2   15.80   11.20
 -11  -9  -2   12.10   11.10
  -9  20  -2   22.80   13.60
  -9  20  -2   10.70   12.10
   9 -20   2   12.30   12.60
  11   9   2   22.60   11.60
 -20  11   2   10.80   10.30
 -20  11   2   28.90   12.90
  -8  19  -2   63.59   14.40
 -11  -8  -2   34.80   11.80
  19 -11  -2   31.10   13.50
  -8  19  -2   51.79   15.20
  11   8   2   26.30   11.80
 -19  11   2   55.79   14.00
 -19  11   2   49.99   12.20
   8 -19   2   49.90   13.80
  -7  18  -2  232.78   23.80
  18 -11  -2  271.67   24.50
 -11  -7  -2  299.07   23.70
  -7  18  -2  263.47   25.30
 -18  11   2  271.17   23.60
 -18  11   2  286.37   23.50
   7 -18   2  233.58   22.60
  11   7   2  304.47   24.00
  17 -11  -2  419.76   30.00
  -6  17  -2  326.87   27.40
  -6  17  -2  409.06   27.80
 -11  -6  -2  360.56   26.90
  11   6   2  352.76   29.40
 -17  11   2  347.87   29.00
 -17  11   2  354.56   27.50
  -5  16  -2  170.28   18.60
  16 -11  -2  169.28   18.70
  -5  16  -2  155.78   17.20
 -11  -5  -2  185.78   18.00
  11   5   2  201.18   17.90
 -16  11   2  161.58   17.50
   5 -16   2  153.48   16.40
 -16  11   2  179.98   18.20
  15 -11  -2   45.30   10.40
  -4  15  -2   63.39   11.30
 -11  -4  -2   27.60    9.70
  -4  15  -2   73.39   10.80
   4 -15   2   61.19   11.30
 -15  11   2   34.90    9.60
 -15  11   2   42.30   10.50
  11   4   2   14.20    8.10
  -3  14  -2   70.49   11.80
  -3  14  -2   59.39   10.00
  14 -11  -2   83.19   12.20
 -11  -3  -2   63.19   10.40
 -14  11   2   91.09   11.40
 -14  11   2   78.19   12.20
   3 -14   2   89.89   10.60
  11   3   2   84.19   11.70
 -11  -2  -2  131.29   13.40
  -2  13  -2  153.28   15.30
  13 -11  -2  150.38   15.40
  -2  13  -2  160.48   13.30
 -13  11   2  173.38   15.70
  11   2   2  146.69   14.80
   2 -13   2  159.48   13.70
 -13  11   2  139.89   14.40
 -11  -1  -2  208.68   17.70
  12 -11  -2  260.57   19.10
  -1  12  -2  248.78   18.80
  -1  12  -2  222.18   16.60
 -12  11   2  233.78   18.90
 -12  11   2  217.28   17.70
   1 -12   2  245.48   17.70
  11   1   2  240.68   16.10
 -11   0  -2  255.97   17.40
  11 -11  -2  254.87   18.70
 -11   0  -2  214.98   17.10
   0  11  -2  236.78   16.80
   0 -11   2  245.18   17.00
 -11  11   2  207.68   17.40
 -11  11   2  234.88   17.80
  11   0   2  251.67   15.70
  10 -11  -2  821.52   47.10
 -11   1  -2  744.83   46.10
 -11   1  -2  835.82   45.70
   1  10  -2  810.12   45.90
  11  -1   2  826.82   44.40
  -1 -10   2  823.92   44.70
 -10  11   2  760.32   46.40
  -1 -10   2  832.52   46.40
 -11   2  -2  144.69   12.60
   2   9  -2  153.08   12.70
   9 -11  -2  165.08   13.90
 -11   2  -2  169.18   12.50
  -2  -9   2  155.38   11.10
  11  -2   2  158.78   11.90
  -9  11   2  152.48   13.40
  -2  -9   2  162.08   13.30
   3   8  -2  452.85   25.10
 -11   3  -2  385.86   24.60
 -11   3  -2  375.36   25.20
   8 -11  -2  416.36   25.40
  -3  -8   2  422.36   25.50
  -8  11   2  374.26   25.10
  11  -3   2  395.66   24.30
 -11   4  -2  319.47   19.10
   4   7  -2  276.27   19.20
   7 -11  -2  279.47   19.70
 -11   4  -2  273.17   19.40
  -7  11   2  280.97   19.70
  11  -4   2  287.27   18.60
  -4  -7   2  285.47   20.00
   5   6  -2  150.08   12.90
 -11   5  -2  173.68   13.50
   6 -11  -2  157.78   13.30
 -11   5  -2  154.18   13.90
  -5  -6   2  142.19   13.20
  11  -5   2  149.99   12.80
  -6  11   2  163.88   13.40
 -11   6  -2  365.46   24.60
 -11   6  -2  394.16   24.10
   6   5  -2  383.16   24.50
   5 -11  -2  373.36   24.00
  -5  11   2  360.56   24.20
  11  -6   2  383.96   24.10
  -6  -5   2  405.66   24.90
 -11   7  -2  180.08   14.60
   7   4  -2  191.78   15.20
 -11   7  -2  230.38   15.70
  11  -7   2  147.39   15.00
  -4  11   2  252.77   15.90
  -7  -4   2  190.18   15.10
 -11   8  -2  208.28   16.60
 -11   8  -2  215.18   15.70
   8   3  -2  201.08   15.90
   3 -11  -2  222.28   15.50
  11  -8   2  215.08   16.90
  -8  -3   2  214.98   15.90
  -3  11   2  235.58   16.10
 -11   9  -2   45.00    7.30
 -11   9  -2   60.99    9.00
   2 -11  -2   67.99    7.70
  11  -9   2   41.90    8.00
  -2  11   2   70.49    8.60
  -9  -2   2   47.90    8.20
  -2  11   2   75.09    8.50
 -11  10  -2  133.19   11.80
 -11  10  -2   82.29    9.60
  10   1  -2   75.19    7.80
   1 -11  -2   71.79    9.20
 -10  -1   2  110.89   10.70
  11 -10   2   76.39   10.50
 -10  -1   2   87.69    9.90
  -1  11   2  135.69   11.80
  -1  11   2  110.99   10.40
 -11  11  -2  275.47   19.40
  11   0  -2  262.37   17.10
   0 -11  -2  280.47   18.10
 -11  11  -2  253.07   19.70
   0  11   2  257.37   18.30
  11 -11   2  283.07   20.20
 -11   0   2  264.77   18.70
 -11   0   2  249.08   19.00
 -11  12  -2   53.79   10.40
  -1 -11  -2   55.79    9.00
  12  -1  -2   34.00    6.40
  -1 -11  -2   51.89    7.10
 -11  12  -2   41.40    7.80
 -12   1   2   51.59    8.80
   1  11   2   57.49    8.20
 -12   1   2   55.29    8.20
  11 -12   2   32.60    8.60
 -11  13  -2   90.29   12.90
  13  -2  -2  105.39   10.90
  -2 -11  -2  101.59    9.70
  -2 -11  -2   98.09   12.00
 -11  13  -2  109.79   12.00
 -13   2   2   95.29   11.50
 -13   2   2  108.59   12.50
  11 -13   2   86.99   12.20
   2  11   2  101.89   11.40
  -3 -11  -2  193.78   16.80
 -11  14  -2  177.18   18.10
 -11  14  -2  183.78   16.90
  14  -3  -2  222.08   15.80
  11 -14   2  187.98   19.50
 -14   3   2  189.58   18.10
 -14   3   2  216.58   16.80
   3  11   2  196.98   16.70
 -11  15  -2   41.50   11.00
  15  -4  -2   33.70    8.80
  -4 -11  -2   51.19   10.50
 -11  15  -2   61.69   12.70
 -15   4   2   39.10   10.10
   4  11   2   49.30    9.30
 -15   4   2   49.50   10.00
  11 -15   2   30.60   11.10
 -11  16  -2   26.00   11.60
 -11  16  -2   16.90   10.20
  16  -5  -2    9.20    8.30
  -5 -11  -2    8.50    8.70
  11 -16   2   35.70   11.50
   5  11   2    7.00    7.70
 -16   5   2    8.90    9.60
 -16   5   2   22.20    8.70
  -6 -11  -2   74.49   12.70
 -11  17  -2   51.49   14.00
 -11  17  -2   51.79   13.30
  17  -6  -2   61.99   12.80
  11 -17   2   56.09   12.40
 -17   6   2   52.59   12.10
   6  11   2   61.89   12.10
 -17   6   2   52.69   10.90
 -11  18  -2  403.96   31.40
 -11  18  -2  322.87   30.30
  18  -7  -2  385.46   27.40
  -7 -11  -2  341.87   28.50
 -18   7   2  408.36   28.40
   7  11   2  377.56   28.80
  11 -18   2  426.06   32.10
 -18   7   2  366.96   29.80
  19  -8  -2   35.50   10.80
 -11  19  -2   61.79   17.20
  -8 -11  -2   57.59   15.20
 -11  19  -2   66.09   15.60
   8  11   2   66.19   13.00
 -19   8   2   45.60   14.00
  11 -19   2   27.10   15.40
 -19   8   2   34.80   11.80
 -11  20  -2   47.60   13.90
 -11  20  -2   57.59   16.90
  -9 -11  -2   49.00   13.50
 -20   9   2   25.50   11.20
  11 -20   2   -0.70   12.10
 -20   9   2   65.09   14.10
   9  11   2   59.59   13.10
 -11  21  -2   95.59   18.40
 -10 -11  -2   60.99   13.90
  21 -10  -2   53.09   13.70
 -21  10   2   61.39   13.80
 -21  10   2   59.69   14.30
  10  11   2   86.69   14.50
  11 -21   2   41.70   17.20
 -11  22  -2   19.90   15.40
 -11  22  -2   18.70   14.30
 -11 -11  -2   32.50   14.70
 -22  11   2   22.10   14.00
 -22  11   2   14.00   12.50
  11  11   2   42.00   13.20
  23 -12  -2   61.39   19.30
 -11  23  -2   76.09   19.50
 -12 -11  -2   84.49   17.50
 -23  12   2   83.99   17.50
  11 -23   2  120.99   20.80
  12  11   2  111.89   18.00
 -23  12   2   97.79   19.60
 -10  22  -2   22.00   14.20
 -12 -10  -2    6.30   10.70
  22 -12  -2   10.40   12.90
 -10  22  -2    3.60   12.70
 -22  12   2   17.30   12.20
  10 -22   2   16.90   15.30
  12  10   2   25.80   13.10
  -9  21  -2   35.70   13.30
 -12  -9  -2   37.00   12.10
  -9  21  -2   45.00   15.00
  21 -12  -2   32.60   13.90
   9 -21   2   38.80   15.50
 -21  12   2   41.40   14.40
  12   9   2   57.99   13.60
 -21  12   2   43.90   12.30
  20 -12  -2   71.99   16.90
  -8  20  -2   83.19   16.90
  -8  20  -2   72.49   15.20
 -12  -8  -2   98.69   16.40
   8 -20   2   66.69   14.80
 -20  12   2   82.59   15.30
  12   8   2   72.99   16.00
 -20  12   2   90.19   15.20
  19 -12  -2   89.89   16.60
  -7  19  -2  160.58   18.00
 -12  -7  -2  103.29   16.90
  -7  19  -2  157.48   19.60
  12   7   2   94.59   16.00
 -19  12   2  120.29   16.40
 -19  12   2  134.69   17.80
  18 -12  -2  107.59   16.90
  -6  18  -2  113.39   16.50
 -12  -6  -2  138.99   17.30
  -6  18  -2  111.39   17.10
 -18  12   2  102.39   16.20
  12   6   2  107.29   16.00
 -18  12   2  131.89   16.90
  -5  17  -2  122.99   15.80
  17 -12  -2  123.09   15.50
 -12  -5  -2  129.39   16.00
  -5  17  -2  103.59   15.70
   5 -17   2  129.99   17.80
 -17  12   2  125.79   16.60
 -17  12   2  127.39   16.60
  12   5   2  118.89   16.30
 -12  -4  -2  269.57   22.70
  16 -12  -2  303.57   24.60
  -4  16  -2  270.97   22.90
  -4  16  -2  253.57   23.20
  12   4   2  277.77   22.70
 -16  12   2  319.67   24.10
   4 -16   2  325.17   23.90
 -16  12   2  242.68   23.00
  15 -12  -2   43.10   11.90
  -3  15  -2   42.90    9.50
  -3  15  -2   22.90    9.90
 -12  -3  -2   26.30    9.30
   3 -15   2   33.00    9.60
 -15  12   2   63.19   10.90
 -15  12   2   62.69   10.60
  12   3   2   45.20    9.80
 -12  -2  -2   93.19   12.80
  -2  14  -2  104.99   13.40
  -2  14  -2  116.39   12.40
  14 -12  -2  105.69   15.10
  12   2   2  113.09   13.80
 -14  12   2  101.09   13.10
 -14  12   2  104.89   12.90
   2 -14   2  123.29   12.80
 -12  -1  -2   96.39   12.20
  -1  13  -2  115.29   12.30
  13 -12  -2  112.99   13.50
  -1  13  -2   97.19   12.40
 -13  12   2  104.59   13.20
   1 -13   2  107.09   11.90
  12   1   2   93.29    9.40
 -13  12   2   92.89   13.10
  12 -12  -2  617.94   37.60
   0  12  -2  583.84   34.90
 -12   0  -2  577.64   35.20
   0  12  -2  517.15   35.90
 -12   0  -2  566.34   35.80
 -12  12   2  580.74   35.50
   0 -12   2  627.14   35.10
  12   0   2  645.54   34.10
 -12  12   2  537.05   36.30
  11 -12  -2  250.17   19.00
   1  11  -2  233.98   16.50
 -12   1  -2  236.08   17.70
 -12   1  -2  204.18   16.60
  -1 -11   2  240.18   16.00
  12  -1   2  218.68   15.50
  -1 -11   2  236.28   17.60
 -11  12   2  225.98   17.40
   2  10  -2   66.69    8.20
 -12   2  -2   50.29    8.20
 -12   2  -2   47.90    8.40
  10 -12  -2   44.60    8.90
  -2 -10   2   55.09    8.60
  12  -2   2   42.90    6.90
  -2 -10   2   67.59    6.90
 -10  12   2   47.50    8.50
   9 -12  -2   71.99    9.80
   3   9  -2   62.99    8.60
 -12   3  -2   62.89    9.00
 -12   3  -2   87.29    9.40
  -9  12   2   78.29   10.00
  12  -3   2   52.39    7.40
  -3  -9   2   76.19    9.70
 -12   4  -2   81.99    9.80
 -12   4  -2   77.79    8.70
   8 -12  -2   80.99    9.50
  -8  12   2   95.69   10.00
  -8  12   2   38.70    7.40
  -4  -8   2   45.60    8.20
  12  -4   2   60.09    7.60
   7 -12  -2  432.66   28.50
 -12   5  -2  453.15   27.50
   5   7  -2  452.85   28.00
 -12   5  -2  432.06   27.90
  12  -5   2  502.25   27.70
  -5  -7   2  465.25   28.20
  -7  12   2  426.36   28.10
 -12   6  -2  150.78   12.70
 -12   6  -2  138.39   13.10
   6   6  -2  141.49   13.20
   6 -12  -2  163.48   13.70
  -6  -6   2  150.58   13.00
  12  -6   2  148.19   12.80
  -6  12   2  170.28   13.70
   5 -12  -2   55.59    8.30
   7   5  -2  105.39   10.00
 -12   7  -2   77.59    9.40
 -12   7  -2   54.49    7.90
  -5  12   2   65.59    8.50
  12  -7   2   36.10    7.80
  -7  -5   2   64.19    8.40
   8   4  -2  253.57   17.70
 -12   8  -2  224.58   17.00
 -12   8  -2  235.08   17.90
  12  -8   2  225.38   17.20
  -8  -4   2  291.07   18.10
  -4  12   2  220.48   17.40
 -12   9  -2   17.00    6.10
   9   3  -2   33.70    7.20
 -12   9  -2   19.50    6.80
   3 -12  -2   25.80    6.60
  -3  12   2   26.50    6.50
  -9  -3   2   26.90    6.70
  12  -9   2   19.70    7.10
  -3  12   2   28.70    7.30
 -12  10  -2   96.69   11.90
  10   2  -2  117.39    8.70
   2 -12  -2   96.69   10.30
 -12  10  -2  116.09   11.80
  12 -10   2   89.09   11.80
  -2  12   2  116.79   11.70
 -10  -2   2  122.79   12.20
  -2  12   2  113.09   11.40
   1 -12  -2   46.10    8.10
  11   1  -2   36.60    5.60
 -12  11  -2   41.50    8.50
 -12  11  -2   50.39    9.30
 -11  -1   2   56.19    8.40
 -11  -1   2   36.00    7.60
  -1  12   2   71.39    8.70
  -1  12   2   78.29   10.40
  12 -11   2   33.60    8.60
 -12  12  -2   63.59   10.80
   0 -12  -2   57.49    8.20
 -12  12  -2   52.19    9.30
  12   0  -2   43.00    7.20
   0  12   2   57.29    8.60
 -12   0   2   49.00    9.10
 -12   0   2   57.89    8.70
  12 -12   2   58.99   10.60
 -12  13  -2  189.58   16.70
  13  -1  -2  192.08   14.40
 -12  13  -2  177.48   17.10
  -1 -12  -2  187.38   15.00
  -1 -12  -2  181.28   16.20
 -13   1   2  193.68   16.30
 -13   1   2  213.58   17.70
   1  12   2  178.08   16.10
  12 -13   2  181.98   17.90
  14  -2  -2  978.70   53.19
  -2 -12  -2  921.91   53.29
 -12  14  -2  906.41   53.49
 -12  14  -2  887.41   54.79
 -14   2   2  870.21   53.29
   2  12   2  881.31   52.59
  12 -14   2  950.10   54.79
 -14   2   2  920.31   52.59
 -12  15  -2   21.70    9.80
  15  -3  -2    4.10    6.30
  -3 -12  -2   13.60    7.90
 -12  15  -2   29.90   10.90
 -15   3   2   11.00    8.70
   3  12   2    8.20    7.50
 -15   3   2   23.80    7.90
  12 -15   2    6.20   10.10
 -12  16  -2  100.49   14.80
  16  -4  -2   93.89   12.90
 -12  16  -2  109.39   15.40
  -4 -12  -2  109.49   14.70
   4  12   2  100.39   13.40
 -16   4   2   84.19   13.90
 -16   4   2  109.89   13.50
  12 -16   2  104.99   17.20
  17  -5  -2  126.59   15.40
 -12  17  -2  122.99   16.50
  -5 -12  -2  133.29   15.60
 -12  17  -2  133.79   17.80
 -17   5   2  125.89   16.60
 -17   5   2  117.79   15.10
   5  12   2  131.49   15.30
  12 -17   2  122.19   18.00
  18  -6  -2  166.38   20.50
 -12  18  -2  179.18   22.70
 -12  18  -2  187.78   21.10
  -6 -12  -2  155.58   17.60
  12 -18   2  142.99   20.50
 -18   6   2  141.49   17.20
 -18   6   2  169.28   19.90
   6  12   2  157.78   18.00
  -7 -12  -2   95.39   16.50
 -12  19  -2  101.49   16.80
 -12  19  -2  127.89   18.60
  19  -7  -2   77.09   13.10
 -19   7   2  103.29   16.00
  12 -19   2   77.59   18.80
   7  12   2  122.69   15.70
 -19   7   2   60.99   13.90
 -12  20  -2   76.09   16.30
  -8 -12  -2   30.50   13.30
 -12  20  -2   87.89   17.60
  20  -8  -2   41.90   12.10
   8  12   2   49.20   13.10
 -20   8   2   80.29   14.40
 -20   8   2   66.49   13.90
  12 -20   2   65.29   17.90
 -12  21  -2   87.29   18.70
 -12  21  -2  107.39   18.00
  -9 -12  -2   88.99   15.10
  12 -21   2   72.29   18.10
 -21   9   2  101.09   17.60
   9  12   2  101.99   16.80
 -21   9   2   67.79   14.10
 -12  22  -2   50.69   17.60
 -12  22  -2   44.40   16.10
 -10 -12  -2   49.30   14.00
  22 -10  -2   44.70   14.60
 -22  10   2   37.00   13.80
  10  12   2   46.10   13.40
 -22  10   2   35.10   14.50
  12 -22   2   52.19   17.60
  23 -11  -2   70.09   20.10
 -11 -12  -2   69.69   15.50
 -12  23  -2   23.90   15.90
 -23  11   2   82.59   18.30
  12 -23   2   68.59   19.30
  11  12   2   81.39   15.60
 -12 -12  -2   43.40   16.20
 -24  12   2   29.20   14.20
 -24  12   2   20.20   13.90
  12  12   2   37.90   13.70
 -13 -12  -2   43.90   18.70
 -25  13   2   34.40   16.00
  13  12   2   62.89   16.40
 -13 -11  -2   22.90   14.10
  13  11   2   36.20   14.60
 -24  13   2   16.40   15.80
 -13 -10  -2   17.30   12.50
 -10  23  -2   24.00   15.20
  23 -13  -2    6.20   14.90
  10 -23   2   17.70   14.40
 -23  13   2   28.80   14.60
  13  10   2   33.20   14.00
 -23  13   2    1.40   12.10
  -9  22  -2    1.80   13.60
 -13  -9  -2    4.10   11.50
 -22  13   2   -3.20   12.40
  13   9   2  -10.90    9.00
  -8  21  -2   11.20   12.40
  -8  21  -2   17.80   13.10
 -13  -8  -2    3.10   11.90
  21 -13  -2   -7.40   11.50
  13   8   2   -0.60   10.90
 -21  13   2   15.80   12.10
 -21  13   2   25.10   12.20
  20 -13  -2   58.29   13.10
  -7  20  -2  105.89   18.00
  -7  20  -2  131.49   18.50
 -13  -7  -2   79.19   14.80
   7 -20   2  128.49   17.40
  13   7   2   96.09   15.80
 -20  13   2   87.49   16.00
 -20  13   2  101.79   16.70
  -6  19  -2  186.98   21.30
 -13  -6  -2  240.78   22.50
  -6  19  -2  139.19   20.40
 -19  13   2  192.28   22.10
  13   6   2  290.07   25.60
 -19  13   2  202.88   21.10
  -5  18  -2  122.09   17.10
  18 -13  -2  110.09   17.00
  -5  18  -2  112.49   16.50
 -13  -5  -2  106.99   16.20
 -18  13   2   96.59   16.20
   5 -18   2  114.39   18.00
 -18  13   2  118.29   16.80
  13   5   2  114.89   15.50
  -4  17  -2   41.30   12.30
  17 -13  -2   40.50   12.60
  -4  17  -2   29.10   10.50
 -13  -4  -2   56.29   12.50
  13   4   2   84.49   13.80
 -17  13   2   42.40   11.60
 -17  13   2   45.90   12.10
   4 -17   2   53.39   12.50
 -13  -3  -2   99.09   13.90
  -3  16  -2  115.79   14.30
  16 -13  -2   74.79   16.40
  -3  16  -2   99.89   14.90
  13   3   2   99.49   13.90
 -16  13   2  115.99   15.70
 -16  13   2  110.19   15.70
  -2  15  -2   23.00    8.30
 -13  -2  -2   26.90    9.30
  15 -13  -2    9.60   11.80
  -2  15  -2   34.20   11.00
   2 -15   2   30.00    9.10
  13   2   2   33.80    9.70
 -15  13   2   43.20   10.80
 -15  13   2   40.90   10.50
  -1  14  -2   31.70    9.90
  14 -13  -2   11.70   10.30
  -1  14  -2   31.80    8.40
 -13  -1  -2   36.50   10.00
 -14  13   2   40.00   10.80
 -14  13   2   52.99   11.40
  13   1   2   36.70    8.90
   1 -14   2   32.90    8.30
 -13   0  -2    6.20    7.30
   0  13  -2    7.30    6.10
 -13   0  -2   12.70    7.20
   0  13  -2   10.70    7.80
  13 -13  -2    4.90    8.90
 -13  13   2   12.10    8.50
  13   0   2    4.60    5.40
   0 -13   2   19.50    7.40
 -13  13   2    5.10    7.50
 -13   1  -2  113.69   12.00
 -13   1  -2  119.29   12.60
  12 -13  -2   96.79   13.70
   1  12  -2  118.29   11.70
  -1 -12   2  107.69   12.30
  -1 -12   2  111.59   10.90
  13  -1   2   94.79   10.00
 -12  13   2   93.19   12.20
 -13   2  -2  145.39   13.90
  11 -13  -2  147.59   15.50
 -13   2  -2  137.89   14.10
   2  11  -2  132.19   12.90
  13  -2   2  146.19   12.80
  -2 -11   2  149.88   14.60
 -11  13   2  168.78   15.30
  -2 -11   2  157.68   12.20
   3  10  -2   21.70    6.40
  10 -13  -2   10.60    7.50
 -13   3  -2   18.10    6.80
 -13   3  -2   24.30    6.90
 -10  13   2    3.80    3.70
  -3 -10   2   32.10    7.40
  13  -3   2   12.60    5.40
 -10  13   2   10.60    6.40
   9 -13  -2   14.10    7.50
 -13   4  -2   18.60    7.20
 -13   4  -2   24.30    6.70
   4   9  -2   27.50    6.50
  13  -4   2   15.20    5.70
  -9  13   2   25.50    7.20
  -9  13   2   10.10    5.30
  -4  -9   2   16.30    6.70
   5   8  -2  666.63   39.40
 -13   5  -2  657.33   40.00
   8 -13  -2  641.84   40.20
 -13   5  -2  714.83   39.40
  -5  -8   2  678.63   39.60
  -8  13   2  634.04   39.30
  13  -5   2  683.13   38.80
 -13   6  -2   39.90    8.00
   7 -13  -2   25.50    7.50
 -13   6  -2   19.20    6.20
   6   7  -2   70.29    8.90
  -7  13   2   23.90    6.50
  -7  13   2   27.50    7.40
  13  -6   2   10.90    6.20
  -6  -7   2   43.10    7.90
   7   6  -2   14.10    6.10
   6 -13  -2   16.10    6.70
 -13   7  -2   20.40    6.60
 -13   7  -2   32.20    7.60
  -6  13   2   31.20    7.10
  13  -7   2    7.10    5.90
  -7  -6   2   10.80    6.10
  -6  13   2    4.10    3.50
 -13   8  -2   30.90    7.90
 -13   8  -2   22.40    6.50
   8   5  -2   20.10    6.50
   5 -13  -2   21.50    6.00
  13  -8   2   31.20    7.20
  -8  -5   2   17.00    6.50
  -5  13   2   30.30    7.20
   4 -13  -2  239.18   16.90
 -13   9  -2  219.68   16.70
   9   4  -2  201.78   17.00
 -13   9  -2  196.38   16.70
  13  -9   2  239.48   17.40
  -4  13   2  195.48   16.80
  -9  -4   2  193.88   16.70
  10   3  -2  128.39   13.30
   3 -13  -2  138.79   13.10
 -13  10  -2  129.09   14.00
 -13  10  -2  127.09   12.80
  13 -10   2  131.59   13.80
 -10  -3   2  132.09   13.30
  -3  13   2  134.49   13.40
  -3  13   2  135.69   12.80
  11   2  -2   90.49   11.40
 -13  11  -2  108.19   12.50
   2 -13  -2   95.59   10.50
 -13  11  -2   86.09   11.80
 -11  -2   2   92.09   11.40
  13 -11   2  103.39   12.60
  -2  13   2   89.19   10.80
  -2  13   2   92.39   11.90
 -13  12  -2  171.88   16.80
  12   1  -2  206.98   14.60
   1 -13  -2  189.68   16.00
 -13  12  -2  180.98   17.70
 -12  -1   2  200.68   17.10
  -1  13   2  150.38   15.40
  13 -12   2  189.88   17.40
 -12  -1   2  198.28   15.90
  -1  13   2  181.58   16.70
 -13  13  -2  165.68   17.10
 -13  13  -2  160.98   15.70
  13   0  -2  164.18   13.70
   0 -13  -2  162.88   13.60
   0  13   2  153.88   15.00
   0  13   2  154.98   16.50
 -13   0   2  151.28   15.50
  13 -13   2  158.88   18.40
 -13   0   2  150.98   15.10
 -13  14  -2  255.27   22.10
 -13  14  -2  228.48   20.00
  14  -1  -2  246.78   17.10
  -1 -13  -2  206.38   19.30
 -14   1   2  213.08   18.50
 -14   1   2  210.08   19.80
   1  13   2  192.58   18.00
  13 -14   2  200.58   21.70
  -2 -13  -2  159.38   16.40
 -13  15  -2  186.48   19.10
 -13  15  -2  154.08   17.80
  15  -2  -2  141.49   14.90
 -15   2   2  137.09   16.70
  13 -15   2  140.09   18.40
   2  13   2  176.28   16.20
 -15   2   2  127.69   15.00
 -13  16  -2   36.60   12.30
  16  -3  -2   13.20    7.60
  -3 -13  -2   34.80   10.00
 -13  16  -2   25.30   10.60
  13 -16   2   23.50   11.40
 -16   3   2   28.70   11.80
 -16   3   2   35.80    9.90
   3  13   2   26.40    9.30
  17  -4  -2   25.00    9.50
 -13  17  -2   47.20   13.70
  -4 -13  -2   23.60    9.90
 -13  17  -2   33.40   11.50
 -17   4   2   34.10   11.00
  13 -17   2   56.89   14.50
 -17   4   2   41.60   10.40
   4  13   2   26.00    9.50
 -13  18  -2    8.40   11.70
  18  -5  -2   -4.50   10.00
  -5 -13  -2   26.00   10.70
 -13  18  -2   18.10   14.00
 -18   5   2   25.20   11.30
   5  13   2   13.70    9.30
 -18   5   2   38.30   13.20
  13 -18   2   29.60   11.70
  19  -6  -2  120.19   16.10
 -13  19  -2  249.48   24.10
  -6 -13  -2  113.09   17.80
 -13  19  -2  230.88   24.90
 -19   6   2  138.39   17.10
  13 -19   2  217.38   26.10
   6  13   2  107.99   16.60
 -19   6   2  173.18   19.90
 -13  20  -2  135.29   19.90
  -7 -13  -2   66.89   14.40
 -13  20  -2   90.69   16.90
  20  -7  -2   49.50   14.70
 -20   7   2   66.59   14.00
 -20   7   2   84.39   16.80
   7  13   2   70.79   14.00
  13 -20   2   78.09   18.90
 -13  21  -2   82.39   19.30
 -13  21  -2   58.89   16.20
  -8 -13  -2   66.79   15.00
 -21   8   2   82.79   15.30
   8  13   2   66.29   14.00
 -21   8   2   80.29   18.00
  13 -21   2   57.09   19.40
 -13  22  -2  -11.20   12.10
  -9 -13  -2   15.00   12.60
 -13  22  -2    1.30   14.20
  13 -22   2   -8.00   14.70
   9  13   2   -2.80   11.70
 -22   9   2   -4.40    9.90
 -22   9   2    8.00   10.60
 -13  23  -2   14.60   14.70
 -10 -13  -2   16.50   12.50
  23 -10  -2   -4.00   11.40
 -23  10   2   -0.20   11.10
 -23  10   2  -12.10   11.90
  10  13   2    9.40   11.70
 -11 -13  -2   57.19   17.40
  11  13   2   67.79   16.80
 -24  11   2   65.79   17.50
 -24  11   2   58.69   16.10
 -12 -13  -2   27.30   14.80
  25 -12  -2   18.70   17.20
 -25  12   2   33.00   14.60
  12  13   2   33.90   14.70
 -13 -13  -2    3.90   15.60
  13  13   2   13.90   13.70
 -26  13   2    9.00   13.30
 -14 -13  -2  -15.80   14.70
  14  13   2   22.00   15.70
 -27  14   2   -2.20   13.90
 -14 -12  -2   42.10   18.70
  14  12   2   24.60   14.50
  25 -14  -2   15.20   16.50
 -14 -11  -2   27.60   15.20
  14  11   2   32.10   15.00
 -25  14   2    7.90   14.50
 -10  24  -2   27.30   17.10
 -14 -10  -2   30.00   14.40
  14  10   2   22.80   14.20
 -24  14   2    1.60   13.60
  -9  23  -2   47.70   17.00
  23 -14  -2   25.20   16.80
 -14  -9  -2   44.40   13.80
  14   9   2   50.49   14.80
 -23  14   2   39.00   14.90
 -23  14   2   31.90   15.10
  -8  22  -2    3.20   13.30
  22 -14  -2   16.10   14.40
  -8  22  -2   30.90   13.20
 -14  -8  -2   23.80   12.80
  14   8   2   32.60   13.50
 -22  14   2   18.10   12.20
  21 -14  -2  -15.40   12.10
  -7  21  -2   21.30   13.10
 -14  -7  -2    2.70   10.20
  14   7   2   22.80   11.70
 -21  14   2   16.50   12.00
  -6  20  -2  175.48   20.40
  20 -14  -2  116.79   20.10
  -6  20  -2  200.48   20.70
 -14  -6  -2  106.69   17.00
 -20  14   2  143.49   21.10
 -20  14   2  149.49   19.40
  14   6   2   80.09   16.40
  19 -14  -2  121.29   19.10
  -5  19  -2  131.09   18.00
  -5  19  -2   85.89   15.20
 -14  -5  -2  128.59   17.20
  14   5   2  173.58   20.10
 -19  14   2  121.19   18.00
 -19  14   2  160.38   19.40
  18 -14  -2   83.09   14.30
  -4  18  -2   53.89   14.90
 -14  -4  -2   63.19   14.40
  -4  18  -2   55.79   12.90
 -18  14   2   77.49   15.90
  14   4   2   75.99   13.90
   4 -18   2   59.89   15.00
 -18  14   2   62.59   14.50
 -14  -3  -2  119.39   16.80
  17 -14  -2  108.09   18.30
  -3  17  -2  135.99   15.50
  -3  17  -2  131.09   17.40
  14   3   2  145.59   17.10
 -17  14   2  143.19   17.20
 -17  14   2  121.29   16.70
   3 -17   2  136.39   17.10
  -2  16  -2   17.10    9.20
  16 -14  -2    8.90   10.50
 -14  -2  -2   28.50   10.00
  -2  16  -2   33.50   11.00
  14   2   2   41.10   10.50
 -16  14   2   38.60   11.60
 -16  14   2   37.90   12.00
 -14  -1  -2   21.30    9.80
  -1  15  -2    9.80    9.20
  -1  15  -2   21.70    8.80
  15 -14  -2    4.80   11.80
 -15  14   2   16.40    9.60
 -15  14   2    5.30    9.70
  14   1   2   38.20    9.80
  14 -14  -2   13.80   10.40
   0  14  -2   32.30   10.40
   0  14  -2   19.00    7.60
 -14   0  -2   13.10    8.70
 -14  14   2   36.80   10.80
 -14  14   2   14.50    9.10
 -14   1  -2   45.60    9.40
   1  13  -2   47.10    8.70
  13 -14  -2   25.00   12.50
 -14   1  -2   23.90    9.20
 -13  14   2   12.70    6.80
  14  -1   2   21.10    8.20
 -13  14   2   39.20   10.10
   2  12  -2  109.79   12.20
 -14   2  -2  112.19   13.10
  12 -14  -2  109.59   14.60
 -14   2  -2  124.59   14.40
  14  -2   2   97.69   10.40
  -2 -12   2  119.19   13.70
 -12  14   2  121.89   14.30
 -14   3  -2   79.39   10.80
  11 -14  -2   68.69   12.00
 -14   3  -2   84.09   11.20
   3  11  -2   76.09   10.30
  -3 -11   2   77.99   11.20
  14  -3   2   76.89    9.40
 -11  14   2   73.59   11.10
  10 -14  -2   79.49   12.40
 -14   4  -2  105.29   12.30
   4  10  -2  125.09   12.30
 -14   4  -2   88.39   11.00
  -4 -10   2  109.49   12.50
  14  -4   2   89.39   10.90
 -10  14   2   97.49   12.30
 -14   5  -2  152.98   14.40
   5   9  -2  151.78   13.80
   9 -14  -2  147.59   15.70
 -14   5  -2  161.48   14.20
  -9  14   2  146.09   15.10
  -5  -9   2  155.48   15.20
  14  -5   2  136.09   13.20
  -9  14   2   97.49   13.60
   6   8  -2  162.28   14.40
 -14   6  -2  159.68   14.70
 -14   6  -2  171.68   15.40
   8 -14  -2  182.68   16.20
  14  -6   2  173.68   14.40
  -8  14   2  110.79   14.30
  -6  -8   2  172.78   15.40
  -8  14   2  178.48   16.00
 -14   7  -2   27.70    7.50
 -14   7  -2   43.70    8.20
   7   7  -2   27.90    7.60
   7 -14  -2   14.70    7.70
  -7  14   2   16.90    5.90
  14  -7   2   26.80    7.70
  -7  -7   2   15.40    7.70
  -7  14   2   30.20    7.50
   8   6  -2  178.38   15.90
 -14   8  -2  178.08   15.90
   6 -14  -2  170.38   15.90
 -14   8  -2  185.08   15.50
  -8  -6   2  168.28   15.60
  14  -8   2  165.78   15.50
  -6  14   2  179.18   15.60
 -14   9  -2  231.98   19.50
   9   5  -2  249.88   19.40
 -14   9  -2  253.17   18.90
  -5  14   2  223.28   18.70
  14  -9   2  271.17   19.40
  -9  -5   2  255.97   18.60
  10   4  -2   37.50    8.80
   4 -14  -2   41.80    9.20
 -14  10  -2   44.40    8.80
 -14  10  -2   50.59    9.90
  -4  14   2   26.30    7.90
  14 -10   2   48.50    9.50
 -10  -4   2   35.20    8.90
  -4  14   2   44.80    9.00
  11   3  -2  187.18   17.50
 -14  11  -2  222.78   18.40
   3 -14  -2  202.28   16.80
 -14  11  -2  200.08   18.10
  -3  14   2  191.88   16.90
  14 -11   2  222.58   19.60
  -3  14   2  192.18   17.40
 -11  -3   2  182.18   17.90
   2 -14  -2  940.21   51.19
 -14  12  -2  842.82   52.69
  12   2  -2  909.61   52.59
 -14  12  -2  911.11   53.19
  -2  14   2  911.71   51.69
 -12  -2   2  872.31   52.49
  14 -12   2  846.62   53.59
  -2  14   2  891.11   52.19
 -14  13  -2  215.58   20.90
   1 -14  -2  242.28   17.40
 -14  13  -2  234.48   20.30
  14 -13   2  219.98   22.80
 -13  -1   2  213.68   19.70
  -1  14   2  200.38   18.60
  -1  14   2  220.88   19.70
 -14  14  -2    6.80    9.20
 -14  14  -2  -11.70    8.50
 -14   0   2   -9.90    7.20
   0  14   2   -1.30    7.70
   0  14   2    5.90    7.40
 -14   0   2  -10.30    7.60
  14 -14   2  -30.50    8.60
 -14  15  -2  108.49   16.10
 -14  15  -2  103.49   15.20
  15  -1  -2   94.79   11.70
 -15   1   2  103.89   14.10
  14 -15   2   78.19   15.50
 -15   1   2  107.59   13.70
   1  14   2   94.89   12.80
  16  -2  -2   14.10    8.80
 -14  16  -2   32.40   10.90
 -14  16  -2   28.00   12.10
  -2 -14  -2   13.30    8.70
 -16   2   2   17.50    8.60
 -16   2   2   25.50   11.50
   2  14   2   18.60    8.80
  14 -16   2   21.90   13.40
  -3 -14  -2   56.89   11.60
 -14  17  -2   39.90   12.30
 -14  17  -2   69.89   15.70
   3  14   2   51.89   11.00
  14 -17   2   33.20   13.30
 -17   3   2   18.10    9.50
 -17   3   2   50.99   12.10
 -14  18  -2   20.50   13.70
  -4 -14  -2   13.30   10.70
  18  -4  -2   -4.10    8.90
 -14  18  -2   14.20   11.50
 -18   4   2   17.50   12.10
   4  14   2    3.70    9.40
 -18   4   2    2.80   10.60
  14 -18   2    5.90   11.70
  19  -5  -2   59.39   14.60
 -14  19  -2  101.89   17.90
 -14  19  -2  100.49   18.80
  -5 -14  -2   49.99   13.90
  14 -19   2  125.19   20.60
 -19   5   2   74.09   14.50
   5  14   2   57.29   13.10
 -19   5   2   85.89   16.10
 -14  20  -2   49.10   16.90
 -14  20  -2   58.39   16.20
  -6 -14  -2   62.59   14.00
  14 -20   2   27.20   15.80
   6  14   2   53.39   12.60
 -20   6   2   71.99   16.30
 -20   6   2   43.70   13.20
 -14  21  -2   24.60   15.30
  -7 -14  -2   36.50   12.80
 -14  21  -2   59.69   15.40
 -21   7   2   24.20   11.70
  14 -21   2   39.90   14.50
   7  14   2   37.00   12.10
 -21   7   2   32.90   13.20
 -14  22  -2    7.50   13.70
  -8 -14  -2   28.80   14.00
 -22   8   2   22.50   14.30
  14 -22   2   38.40   17.80
 -22   8   2   12.10   12.80
   8  14   2   18.40   11.80
 -14  23  -2    1.00   13.00
  -9 -14  -2    2.70   13.10
 -23   9   2   15.90   12.30
 -23   9   2   16.10   12.20
   9  14   2   30.60   11.90
 -10 -14  -2   18.10   12.90
 -24  10   2   25.40   14.00
  10  14   2   47.50   14.50
 -11 -14  -2   17.20   14.20
 -25  11   2   21.40   14.60
  11  14   2    2.00   12.70
 -12 -14  -2    6.70   14.50
  12  14   2    2.30   14.20
 -26  12   2   -1.20   14.50
 -13 -14  -2   25.90   17.40
  13  14   2    0.70   14.40
  14  14   2   -2.50   15.50
  15  13   2   36.80   15.80
 -15 -12  -2   31.40   17.00
  15  12   2   52.49   16.90
 -27  15   2   40.70   17.60
 -15 -11  -2   32.20   16.80
  26 -15  -2   58.89   20.80
  15  11   2   57.39   16.80
 -26  15   2   64.79   17.40
 -15 -10  -2   48.90   17.60
 -25  15   2   37.50   16.70
  15  10   2   62.09   17.80
 -15  -9  -2   54.19   15.80
  24 -15  -2   50.69   17.30
  -9  24  -2   65.89   20.30
 -24  15   2   56.99   17.30
  15   9   2   21.80   13.00
 -15  -8  -2   24.50   13.60
  -8  23  -2   33.30   16.50
  23 -15  -2   15.40   14.40
  15   8   2   42.10   13.70
 -23  15   2   50.89   15.90
  -7  22  -2   45.10   15.00
  22 -15  -2    8.90   13.80
 -15  -7  -2   21.20   13.50
  15   7   2   47.10   14.50
 -22  15   2   18.40   12.60
 -22  15   2   46.30   14.10
  -6  21  -2   18.60   12.20
  21 -15  -2    9.20   14.00
 -15  -6  -2   26.10   13.10
 -21  15   2   15.60   12.00
  15   6   2    7.10   10.00
  20 -15  -2   19.60   13.90
 -15  -5  -2   16.20   11.60
  -5  20  -2   16.90   11.70
  -5  20  -2    5.50   11.20
  15   5   2   16.10   10.40
 -20  15   2   19.30   12.10
 -15  -4  -2  256.07   25.00
  -4  19  -2  236.98   23.70
  19 -15  -2  271.47   27.40
  -4  19  -2  220.88   24.80
 -19  15   2  239.88   24.50
  15   4   2  237.68   23.80
  -3  18  -2    5.70   11.60
  18 -15  -2   19.10   13.30
 -15  -3  -2   11.40   10.90
  -3  18  -2   25.60   11.60
 -18  15   2   27.80   12.60
 -18  15   2   16.80   11.40
  15   3   2    4.30   10.20
  17 -15  -2   44.60   14.70
  -2  17  -2   34.10   12.40
  -2  17  -2   37.40   11.70
 -15  -2  -2   48.90   12.50
  15   2   2   30.80   11.80
 -17  15   2   33.50   12.80
 -17  15   2   38.90   12.40
  -1  16  -2   19.20   10.50
 -15  -1  -2   22.00   10.00
  -1  16  -2   15.90    9.30
  16 -15  -2   10.70   12.50
  15   1   2    9.50    9.20
 -16  15   2   35.60   11.80
 -16  15   2   26.80   11.00
   0  15  -2   11.60   10.20
   0  15  -2   17.00    9.00
  15 -15  -2    1.10   11.80
 -15   0  -2   14.10    9.40
 -15  15   2    5.50   10.20
 -15  15   2   17.00   11.00
 -15   1  -2   29.00    9.60
  14 -15  -2    5.30   12.20
   1  14  -2   21.30    9.60
 -15   1  -2   37.70    9.20
   1  14  -2    6.90    7.30
 -14  15   2   15.10    7.60
 -14  15   2   17.90    9.10
 -15   2  -2   25.20    8.60
 -15   2  -2   24.90   10.00
  13 -15  -2   11.50   11.40
   2  13  -2   21.50    7.70
  -2 -13   2   34.00    9.80
  15  -2   2   13.50    7.90
 -13  15   2   31.50    9.90
   3  12  -2   37.00    8.70
 -15   3  -2   24.50    8.20
 -15   3  -2   34.20    9.90
  12 -15  -2   53.29   11.50
  -3 -12   2   35.10    9.80
  15  -3   2   22.20    9.10
 -12  15   2   53.09   12.00
 -15   4  -2   29.30    9.40
   4  11  -2   62.29    9.60
  11 -15  -2   21.60   10.40
 -15   4  -2   32.00    8.80
 -11  15   2   16.00    7.20
  15  -4   2   14.90    7.10
 -11  15   2   28.30   10.20
  -4 -11   2   58.89   10.10
 -15   5  -2   30.50    9.50
 -15   5  -2   19.60    7.90
  10 -15  -2   30.70    9.40
   5  10  -2   11.20    6.70
 -10  15   2   49.60    9.80
  -5 -10   2   14.00    8.10
  15  -5   2   -0.60    5.90
 -10  15   2   29.00    8.70
   6   9  -2    8.00    6.90
 -15   6  -2   21.40    8.10
   9 -15  -2    5.70    9.00
 -15   6  -2   19.70    8.40
  15  -6   2    0.40    6.30
  -9  15   2   20.80    8.40
  -9  15   2   32.00    9.10
  -6  -9   2    9.70    7.80
 -15   7  -2 1251.07   68.19
   7   8  -2 1201.38   68.19
   8 -15  -2 1211.08   68.99
 -15   7  -2 1139.79   68.19
  15  -7   2 1230.48   69.19
  -7  -8   2 1177.18   68.29
  -8  15   2 1218.78   68.89
 -15   8  -2 1051.29   57.89
 -15   8  -2  997.50   57.99
   8   7  -2  962.10   57.99
   7 -15  -2 1049.49   58.89
  -8  -7   2 1028.60   58.39
  15  -8   2 1029.70   61.09
  -7  15   2  940.51   57.19
 -15   9  -2  134.89   16.30
   9   6  -2  140.49   15.00
 -15   9  -2  150.58   14.90
   6 -15  -2  151.48   15.20
  -6  15   2  158.48   15.40
  -9  -6   2  147.59   15.50
  15  -9   2  134.99   15.00
  10   5  -2   25.30    8.90
 -15  10  -2   13.40    8.50
   5 -15  -2   15.10    7.70
 -15  10  -2   19.40    9.80
  15 -10   2   24.70    8.70
  -5  15   2   -1.30    4.30
 -10  -5   2    3.90    7.70
  -5  15   2   23.70    8.50
   4 -15  -2   32.00   10.00
  11   4  -2   46.80   10.90
 -15  11  -2   36.30    9.70
 -15  11  -2   48.50   10.50
  15 -11   2   33.20    9.90
 -11  -4   2   41.50   10.10
  -4  15   2   36.20    9.60
  -4  15   2   35.30    9.50
  12   3  -2    9.00    8.30
   3 -15  -2   13.70    7.60
 -15  12  -2   32.80    9.40
 -15  12  -2   28.50   10.30
  15 -12   2   24.20   10.30
 -12  -3   2   20.60    8.60
  -3  15   2   23.00    9.00
  -3  15   2   -1.30    7.00
 -15  13  -2  169.78   17.30
   2 -15  -2  154.58   15.70
  13   2  -2  139.49   15.60
 -15  13  -2  155.18   17.10
 -13  -2   2  133.29   15.10
  15 -13   2  117.09   17.50
  -2  15   2  155.38   15.60
  -2  15   2  143.79   16.20
 -15  14  -2   85.59   14.30
 -15  14  -2  103.29   14.60
  -1  15   2   93.99   12.80
 -14  -1   2   78.89   12.90
  -1  15   2  107.79   14.80
  15 -14   2   81.19   14.70
 -15  15  -2   -4.60    9.90
 -15  15  -2    2.90    9.50
 -15   0   2   -5.00    7.80
 -15   0   2   -7.00    8.40
   0  15   2   -2.00    8.80
   0  15   2    4.70    7.60
 -15  16  -2    4.40   11.20
 -15  16  -2  -18.30    8.30
 -16   1   2    1.70    8.60
   1  15   2  -11.20    8.50
   1  15   2    1.10    8.40
  15 -16   2  -18.80    9.40
 -16   1   2   -9.70    7.70
 -15  17  -2    9.00   12.50
 -15  17  -2   10.20   10.70
 -17   2   2   -9.70    8.80
   2  15   2   -5.50    8.10
  15 -17   2   -1.30   10.60
 -17   2   2    6.80    9.40
  -3 -15  -2   69.99   13.40
 -15  18  -2   61.89   15.70
 -15  18  -2   50.79   15.40
   3  15   2   29.00   11.40
 -18   3   2   50.79   12.30
 -18   3   2   54.09   13.50
  15 -18   2   78.79   18.60
 -15  19  -2  160.28   22.00
 -15  19  -2  169.68   21.30
  -4 -15  -2  116.19   17.30
 -19   4   2  165.48   21.00
 -19   4   2  164.08   19.50
   4  15   2  159.28   18.40
  15 -19   2  163.18   24.50
  -5 -15  -2   32.20   13.40
 -15  20  -2   35.90   15.60
 -15  20  -2   14.60   14.50
   5  15   2   41.70   12.10
 -20   5   2   45.10   14.90
 -20   5   2   34.40   11.80
 -15  21  -2   20.50   12.90
 -15  21  -2   24.60   15.10
  -6 -15  -2   -3.90   10.90
 -21   6   2   -1.80   10.60
   6  15   2    7.90   10.40
 -21   6   2   28.10   14.10
 -15  22  -2   30.80   15.30
 -15  22  -2   44.40   17.10
  -7 -15  -2   52.49   14.30
   7  15   2   52.39   13.50
 -22   7   2   36.00   16.10
 -22   7   2   30.00   12.50
  15 -22   2   61.19   20.50
  -8 -15  -2   44.60   13.40
 -15  23  -2    9.30   13.20
 -23   8   2   48.80   14.30
   8  15   2   24.90   12.00
 -23   8   2   23.10   14.50
  15 -23   2   34.90   19.10
  -9 -15  -2    3.50   14.60
 -24   9   2   30.70   14.50
 -24   9   2   23.70   16.40
   9  15   2   26.70   13.00
 -10 -15  -2   -2.20   13.10
  10  15   2  -12.20   11.30
 -25  10   2   11.80   14.00
 -11 -15  -2   -5.00   14.20
  11  15   2   31.70   14.70
  15 -26   2   27.40   19.90
 -26  11   2   30.00   14.50
 -12 -15  -2   -5.40   13.30
  12  15   2   16.00   15.20
 -27  12   2   23.70   16.70
  13  15   2   45.40   17.10
  16  12   2   74.69   18.60
 -16 -11  -2   79.39   21.70
  16  11   2   72.49   19.70
 -27  16   2   97.39   21.80
 -16 -10  -2   18.90   15.70
  16  10   2   20.90   14.30
 -16  -9  -2   55.29   15.90
  25 -16  -2   10.00   18.40
 -25  16   2   36.30   15.70
  16   9   2   40.90   17.50
  24 -16  -2   38.90   20.10
  -8  24  -2   88.09   20.60
 -16  -8  -2   57.69   19.40
  16   8   2   17.30   16.00
 -24  16   2   65.89   17.70
 -24  16   2   48.40   16.60
  23 -16  -2   31.20   18.10
  -7  23  -2   33.80   15.30
 -16  -7  -2   62.39   16.20
 -23  16   2   14.40   13.20
  16   7   2   45.30   15.40
  -6  22  -2   17.40   14.10
 -16  -6  -2   24.60   14.30
  22 -16  -2    0.60   12.00
  16   6   2   22.50   13.50
  -5  21  -2   18.10   12.10
 -16  -5  -2    8.50   11.70
  21 -16  -2   19.60   16.30
  16   5   2    9.20   11.10
 -21  16   2   16.00   13.90
  -4  20  -2  127.39   17.80
 -16  -4  -2   84.89   18.10
  20 -16  -2  117.59   17.20
  -4  20  -2   98.49   17.20
  16   4   2  105.09   16.40
 -20  16   2  108.69   20.20
 -16  -3  -2  110.79   18.60
  -3  19  -2  107.49   17.10
  -3  19  -2  102.69   16.00
  19 -16  -2  104.39   16.50
 -19  16   2  104.49   20.40
 -19  16   2  104.19   18.50
  16   3   2   99.59   15.30
  -2  18  -2   19.70   11.60
  18 -16  -2   24.20   11.50
  -2  18  -2   14.10   10.50
 -16  -2  -2   32.80   11.40
 -18  16   2   27.90   13.00
 -18  16   2   43.00   13.40
  16   2   2   32.80   11.40
 -16  -1  -2  240.58   23.50
  -1  17  -2  197.18   21.10
  17 -16  -2  226.48   26.90
  -1  17  -2  191.78   22.40
 -17  16   2  234.98   24.80
  16   1   2  242.58   23.70
 -17  16   2  242.28   25.30
   0  16  -2  168.48   20.20
 -16   0  -2  174.18   19.80
  16 -16  -2  187.08   20.50
   0  16  -2  182.48   18.50
 -16  16   2  186.88   20.20
 -16  16   2  183.68   22.10
 -16   1  -2   21.50    8.80
   1  15  -2   14.40   10.50
 -16   1  -2   30.10   10.80
  15 -16  -2   20.80   12.60
   1  15  -2   16.80    8.80
 -15  16   2    9.20    8.60
 -15  16   2   34.90   11.10
 -16   2  -2   28.70    9.90
  14 -16  -2   30.00   13.40
 -16   2  -2   25.50    9.40
   2  14  -2   10.60    8.50
 -14  16   2   41.40   11.60
 -16   3  -2   87.59   15.10
  13 -16  -2  105.89   15.60
 -16   3  -2   96.19   13.50
   3  13  -2  109.79   13.20
  16  -3   2   90.89   11.40
  -3 -13   2  120.39   15.20
 -13  16   2  106.39   15.40
   4  12  -2  250.07   21.40
 -16   4  -2  284.37   23.60
  12 -16  -2  276.37   25.80
 -16   4  -2  299.87   22.40
 -12  16   2  283.47   23.80
  -4 -12   2  294.37   23.20
  16  -4   2  325.87   22.00
   5  11  -2  158.48   16.40
 -16   5  -2  179.28   18.10
 -16   5  -2  167.18   16.90
  11 -16  -2  210.48   18.70
 -11  16   2  143.29   18.20
  16  -5   2  155.28   16.70
  -5 -11   2  179.98   17.70
 -11  16   2  203.88   19.80
 -16   6  -2   78.29   11.40
  10 -16  -2  101.79   14.70
 -16   6  -2   85.59   12.70
   6  10  -2   79.99   11.70
  16  -6   2   62.79   12.10
 -10  16   2   96.49   14.50
  -6 -10   2   80.69   12.60
 -10  16   2  106.79   14.40
 -16   7  -2  580.54   35.30
   7   9  -2  608.74   35.60
   9 -16  -2  494.15   35.90
 -16   7  -2  529.45   36.30
  -9  16   2  571.94   36.60
  -7  -9   2  563.04   35.50
  16  -7   2  570.04   37.70
  -9  16   2  435.56   34.90
   8   8  -2   46.70    9.80
 -16   8  -2   56.39   10.50
 -16   8  -2   44.70   10.30
   8 -16  -2   36.60   10.80
  16  -8   2   34.40    9.90
  -8  16   2   22.50    8.90
  -8  16   2   48.90   10.90
  -8  -8   2   43.10   10.30
   9   7  -2  140.59   15.80
   7 -16  -2  134.39   16.40
 -16   9  -2  149.39   16.70
 -16   9  -2  156.18   16.50
  16  -9   2  145.19   16.40
  -7  16   2  132.89   16.30
  -9  -7   2  149.69   16.00
  10   6  -2   35.10   10.30
 -16  10  -2   24.30   10.10
 -16  10  -2   31.00    9.10
 -10  -6   2   38.00   10.00
  -6  16   2   35.00   10.10
  16 -10   2   34.40   10.10
   5 -16  -2   10.60    9.70
  11   5  -2   24.60    9.90
 -16  11  -2    9.80    8.50
 -16  11  -2   23.70   10.20
  -5  16   2    3.10    6.10
  16 -11   2   14.00    8.90
  -5  16   2   14.60    8.90
 -11  -5   2   33.40    9.40
 -16  12  -2  116.89   14.70
   4 -16  -2  106.59   14.10
 -16  12  -2  100.09   14.30
  12   4  -2   93.19   14.30
  -4  16   2  100.69   14.50
  16 -12   2   97.39   14.20
 -12  -4   2   85.39   13.30
  -4  16   2  114.09   14.40
   3 -16  -2   23.30    8.90
 -16  13  -2   41.80   11.30
 -16  13  -2   44.90   10.80
  13   3  -2   19.80    9.00
  -3  16   2   26.80   10.00
  16 -13   2   25.80   11.40
  -3  16   2   39.30   10.00
 -13  -3   2   29.00   10.40
 -16  14  -2   18.20   11.20
 -16  14  -2   18.20   10.40
  14   2  -2   19.20   10.10
 -14  -2   2    9.00    9.30
  16 -14   2    9.80   11.70
  -2  16   2   17.60    9.30
  -2  16   2   16.90   10.50
 -16  15  -2   -0.20   10.20
 -16  15  -2   -6.40    8.30
 -15  -1   2    2.00    9.20
  -1  16   2  -11.00    7.80
  -1  16   2    1.10    8.80
  16 -15   2  -20.10    9.30
 -16  16  -2   73.09   13.80
 -16  16  -2   47.00   14.30
 -16   0   2   75.49   13.60
   0  16   2   63.49   12.20
   0  16   2   57.49   13.40
  16 -16   2   63.49   14.20
 -16  17  -2   34.10   12.60
 -16  17  -2   53.39   15.60
  16 -17   2   48.20   17.50
 -17   1   2   46.10   12.00
   1  16   2   48.30   12.70
 -17   1   2   62.99   13.90
   1  16   2   52.99   12.60
 -16  18  -2   47.10   13.90
 -16  18  -2   25.60   13.90
 -18   2   2   34.40   11.90
  16 -18   2   46.60   13.70
 -18   2   2   20.30   11.40
   2  16   2   38.80   11.70
 -16  19  -2   88.09   18.90
 -16  19  -2   81.69   17.90
 -19   3   2   57.19   13.60
 -19   3   2   78.59   15.60
   3  16   2   61.79   12.50
  16 -19   2  114.69   17.40
 -16  20  -2  401.36   35.40
  -4 -16  -2  388.46   32.20
   4  16   2  421.26   31.50
 -20   4   2  425.66   32.90
  16 -20   2  464.65   40.00
 -20   4   2  407.66   35.00
  -5 -16  -2  191.58   22.50
 -16  21  -2  147.89   23.90
   5  16   2  156.38   19.40
  16 -21   2  176.48   22.20
 -21   5   2  127.49   20.10
 -21   5   2  130.99   19.00
 -16  22  -2   12.30   15.50
  -6 -16  -2   29.20   13.30
 -22   6   2   26.50   12.40
  16 -22   2   32.50   20.20
 -22   6   2   35.80   15.80
   6  16   2   27.80   11.80
 -16  23  -2   43.90   15.80
  -7 -16  -2   42.50   14.50
 -16  23  -2   12.60   13.10
 -23   7   2   33.40   13.20
   7  16   2   26.10   12.50
  -8 -16  -2   34.90   15.80
 -16  24  -2   23.20   14.50
 -24   8   2   19.20   15.40
 -24   8   2   28.40   15.80
   8  16   2   40.90   13.90
  -9 -16  -2   21.90   15.10
 -25   9   2   20.70   13.70
 -25   9   2   14.70   15.30
   9  16   2   32.70   14.50
 -10 -16  -2   19.00   16.20
  10  16   2   -3.60   11.90
 -26  10   2   19.40   14.50
 -26  10   2    4.40   14.10
 -11 -16  -2   63.19   19.40
  11  16   2   92.29   19.10
  28 -17  -2   41.20   22.90
  17  11   2   20.70   15.70
 -17 -10  -2   69.89   21.50
  17  10   2   75.79   18.90
 -17  -9  -2   33.40   18.60
  26 -17  -2   32.80   19.40
  17   9   2   30.00   16.90
  25 -17  -2   25.90   15.50
 -17  -8  -2   16.40   14.80
  17   8   2   12.20   14.60
 -25  17   2   38.70   16.00
  -7  24  -2   45.40   17.50
 -17  -7  -2   47.40   18.00
  17   7   2   28.70   13.50
 -17  -6  -2   36.30   14.80
  -6  23  -2   13.10   14.30
  23 -17  -2   10.20   17.70
  17   6   2   33.60   15.30
 -23  17   2   30.50   14.40
  -5  22  -2   36.80   14.90
  22 -17  -2   21.40   13.50
 -17  -5  -2   15.80   12.90
 -22  17   2   17.10   13.40
  17   5   2   14.00   12.00
  -4  21  -2   58.79   15.40
 -17  -4  -2   43.80   15.10
  21 -17  -2   39.10   19.10
  -4  21  -2   48.90   15.30
 -21  17   2   41.90   16.90
  17   4   2   40.90   14.50
  20 -17  -2   76.09   20.00
  -3  20  -2   57.99   14.80
 -17  -3  -2   40.80   13.80
  -3  20  -2   80.59   14.90
  17   3   2   34.00   13.50
 -20  17   2   38.30   15.20
 -20  17   2   61.19   16.70
  -2  19  -2   24.70   12.40
  19 -17  -2    8.50   14.80
 -17  -2  -2   18.20   12.10
  -2  19  -2   24.60   12.10
  17   2   2    7.60   10.40
 -19  17   2   15.00   14.50
 -17  -1  -2   60.19   14.70
  -1  18  -2   64.19   15.00
  -1  18  -2   73.59   13.80
 -18  17   2   99.49   17.00
 -18  17   2   91.69   16.10
  17   1   2   97.99   16.00
   0  17  -2   39.30   11.90
   0  17  -2   26.70   12.40
 -17   0  -2   50.19   12.30
  17 -17  -2   52.69   16.30
 -17  17   2   42.40   14.50
 -17  17   2   32.60   13.40
  17   0   2   50.59   12.80
   1  16  -2  203.48   20.60
 -17   1  -2  223.18   22.10
  16 -17  -2  257.87   23.70
   1  16  -2  190.58   21.60
 -16  17   2  244.48   24.50
  15 -17  -2   52.89   13.50
   2  15  -2   43.30   11.00
 -17   2  -2   53.39   11.70
 -17   2  -2   45.90   12.00
 -15  17   2   48.10   13.30
 -17   3  -2  111.59   14.50
  14 -17  -2  121.69   18.80
 -17   3  -2  111.29   16.10
   3  14  -2  110.29   14.30
  -3 -14   2  119.49   16.30
 -14  17   2  143.89   17.30
  13 -17  -2   56.19   12.20
 -17   4  -2   47.80   10.60
   4  13  -2   33.00    9.90
 -17   4  -2   52.49   11.90
  -4 -13   2   22.50   10.70
 -13  17   2   21.10    9.80
 -13  17   2   59.99   13.20
   5  12  -2  129.09   15.30
  12 -17  -2  135.09   19.20
 -17   5  -2  123.59   16.80
 -17   5  -2  138.49   16.00
  17  -5   2  135.99   15.90
 -12  17   2  144.39   16.70
  -5 -12   2  133.39   16.90
 -12  17   2   99.89   16.60
 -17   6  -2  366.16   27.60
 -17   6  -2  373.56   27.50
   6  11  -2  411.86   27.70
  11 -17  -2  372.36   30.30
  -6 -11   2  361.46   28.70
 -11  17   2  341.57   29.00
  17  -6   2  366.96   25.30
 -11  17   2  352.96   28.10
   7  10  -2  234.68   20.60
  10 -17  -2  241.68   23.10
 -17   7  -2  223.08   21.70
 -17   7  -2  219.98   20.20
 -10  17   2  246.68   22.80
 -10  17   2  260.37   23.40
  -7 -10   2  211.58   20.60
  17  -7   2  209.88   18.50
   8   9  -2  144.99   15.60
 -17   8  -2  128.09   15.70
 -17   8  -2  137.59   16.40
   9 -17  -2  122.19   16.60
  -8  -9   2  113.19   15.50
  -9  17   2  121.99   16.50
  17  -8   2  127.79   19.00
  -9  17   2  124.79   15.70
   9   8  -2  231.28   20.20
 -17   9  -2  234.38   21.20
 -17   9  -2  209.28   21.00
   8 -17  -2  217.38   21.10
  -9  -8   2  197.88   20.30
  -8  17   2  216.68   20.60
  17  -9   2  243.08   20.20
   7 -17  -2   14.30   12.10
 -17  10  -2   33.00   11.10
 -17  10  -2   24.60   10.20
  10   7  -2   23.90   10.40
  17 -10   2   27.00   10.90
 -10  -7   2   32.20   10.30
  -7  17   2   46.00   11.60
 -17  11  -2   75.19   13.20
  11   6  -2   58.39   11.50
 -17  11  -2   78.69   13.50
   6 -17  -2   32.60   11.90
  -6  17   2   75.29   13.40
  17 -11   2   65.59   12.90
 -11  -6   2   69.69   12.50
   5 -17  -2  112.99   14.20
 -17  12  -2  127.19   16.20
  12   5  -2  116.49   15.30
 -17  12  -2  112.59   16.40
 -12  -5   2  155.78   16.40
  -5  17   2  128.89   15.70
  -5  17   2   73.69   13.20
  17 -12   2  131.39   15.60
   4 -17  -2   37.50   11.60
 -17  13  -2   34.50   10.70
  13   4  -2   56.69   11.50
 -17  13  -2   46.60   11.90
 -13  -4   2   51.29   11.10
  17 -13   2   20.40   10.20
  -4  17   2   28.80   10.80
  -4  17   2   30.90   10.90
 -17  14  -2   48.90   11.80
 -17  14  -2   52.39   12.50
  14   3  -2   42.80   11.10
  17 -14   2   37.00   14.10
  -3  17   2   53.19   11.60
 -14  -3   2   50.19   12.00
  -3  17   2   67.49   12.90
 -17  15  -2    3.20   10.50
  15   2  -2   -2.70    9.30
 -17  15  -2  -17.00   10.80
  17 -15   2  -10.10   11.80
  -2  17   2   -4.40    9.30
  -2  17   2   -9.20    8.30
 -15  -2   2    2.00    9.60
 -17  16  -2   49.20   12.90
 -17  16  -2   47.30   14.20
  16   1  -2   36.30   11.60
  17 -16   2   28.10   13.00
  -1  17   2   53.09   13.20
 -16  -1   2   40.40   12.60
  -1  17   2   65.99   14.20
 -17  17  -2   13.10   10.80
 -17  17  -2   21.30   13.00
 -17   0   2   20.00   10.90
   0  17   2    6.30   10.80
   0  17   2   21.80    9.90
  17 -17   2   14.40   11.30
 -17  18  -2   40.80   14.50
 -17  18  -2   36.30   14.80
 -18   1   2   22.80   10.90
 -18   1   2   27.10   12.70
   1  17   2   42.70   11.20
   1  17   2   51.39   13.20
  17 -18   2   28.90   15.80
 -17  19  -2  157.28   21.30
 -17  19  -2  131.69   20.80
   2  17   2  133.69   17.70
 -19   2   2  168.28   18.50
   2  17   2  142.39   19.90
 -19   2   2  158.78   22.00
 -17  20  -2  169.98   24.40
 -17  20  -2  172.38   23.30
   3  17   2  195.28   21.00
  17 -20   2  193.38   22.70
 -20   3   2  180.88   21.00
 -20   3   2  187.98   22.30
 -17  21  -2   51.59   17.80
 -21   4   2   26.60   12.50
   4  17   2   55.39   13.80
  17 -21   2   55.89   20.30
 -21   4   2   64.99   16.70
  -5 -17  -2   53.29   15.00
 -17  22  -2   39.00   17.90
 -22   5   2   29.20   14.20
   5  17   2   35.40   12.00
  -6 -17  -2    3.90   13.00
 -23   6   2   -0.90   11.30
 -23   6   2   19.80   13.30
   6  17   2    0.10   10.80
  -7 -17  -2   10.20   14.40
 -24   7   2   24.70   14.80
   7  17   2   15.20   12.80
  -8 -17  -2   28.10   16.40
 -25   8   2   32.00   15.30
   8  17   2   38.60   14.50
  -9 -17  -2   22.60   14.10
   9  17   2   24.60   14.80
 -26   9   2   62.29   17.90
 -10 -17  -2   62.69   17.70
  18  10   2   58.99   19.00
  27 -18  -2   56.59   24.50
  18   9   2   77.69   20.40
  26 -18  -2   19.10   21.40
 -18  -8  -2   29.00   16.00
  18   8   2   -3.10   15.70
 -26  18   2    6.30   15.20
 -18  -7  -2   19.30   14.80
 -25  18   2   20.20   15.50
  18   7   2   19.20   13.80
  -6  24  -2    1.80   14.40
  24 -18  -2   16.20   14.20
 -18  -6  -2   25.20   14.60
  18   6   2   -1.60   13.40
  -5  23  -2  148.39   22.30
  23 -18  -2  179.38   30.50
 -18  -5  -2  165.98   23.50
 -23  18   2  155.98   23.20
  18   5   2  154.98   21.90
 -23  18   2  172.28   25.20
  -4  22  -2   70.19   16.40
 -18  -4  -2   97.09   18.90
  18   4   2   60.99   16.90
 -22  18   2   79.89   18.50
  -3  21  -2   30.10   14.20
  21 -18  -2   30.20   13.40
 -18  -3  -2   36.80   13.00
  18   3   2   32.90   12.50
 -21  18   2   46.30   17.40
  20 -18  -2   30.50   14.10
 -18  -2  -2   19.20   14.30
  -2  20  -2    0.20   11.90
  -2  20  -2   13.50   12.10
  18   2   2   19.50   11.90
 -20  18   2   30.40   14.90
  19 -18  -2   20.20   15.80
  -1  19  -2   10.50   10.70
  -1  19  -2    3.70   11.00
 -18  -1  -2    7.50   12.00
 -19  18   2    9.40   13.80
  18   1   2   24.20   11.30
   0  18  -2   84.39   15.60
 -18   0  -2   79.19   16.00
   0  18  -2   87.09   15.10
  18   0   2   72.39   14.60
 -18  18   2   75.09   16.60
 -18  18   2   72.79   16.10
   1  17  -2   61.79   14.30
   1  17  -2   39.60   11.70
 -18   1  -2   92.99   15.40
  17 -18  -2   75.19   19.00
 -17  18   2   19.80    9.40
 -17  18   2   62.49   16.00
 -18   2  -2   38.60   11.70
   2  16  -2   26.80   10.50
   2  16  -2   20.90   11.80
  16 -18  -2   38.50   15.70
 -18   2  -2   43.60   13.40
 -16  18   2    1.50    5.60
 -16  18   2   32.20   13.30
 -18   3  -2   25.50   10.60
   3  15  -2   15.60   10.00
  15 -18  -2   12.90   14.20
 -18   3  -2   31.20   11.30
 -15  18   2   -0.30    7.00
  -3 -15   2    8.10   10.80
 -15  18   2   23.40   12.30
 -18   4  -2   73.19   13.70
 -18   4  -2   63.39   14.90
  14 -18  -2   73.59   15.00
   4  14  -2   36.60   11.30
 -14  18   2   54.39   13.70
 -14  18   2   88.89   18.30
  -4 -14   2   68.39   15.10
   5  13  -2  106.09   14.80
 -18   5  -2  102.99   17.10
  13 -18  -2  102.59   19.10
 -18   5  -2  105.99   14.70
  18  -5   2   97.39   14.90
 -13  18   2  129.79   18.90
 -13  18   2  142.79   18.10
  -5 -13   2  102.79   16.20
  12 -18  -2  118.49   16.10
 -18   6  -2  106.19   14.50
 -18   6  -2  113.59   16.10
   6  12  -2  117.39   15.30
  18  -6   2   91.49   12.60
  -6 -12   2  109.19   15.90
 -12  18   2  128.59   19.20
 -12  18   2  107.79   16.60
   7  11  -2  237.88   22.80
 -18   7  -2  294.97   23.90
  11 -18  -2  331.07   26.90
 -18   7  -2  255.47   24.70
  -7 -11   2  246.68   24.30
 -11  18   2  256.47   25.90
  18  -7   2  289.57   27.00
 -11  18   2  327.87   25.80
   8  10  -2  313.57   24.20
 -18   8  -2  286.57   23.70
 -18   8  -2  262.47   25.20
  10 -18  -2  265.27   25.40
  -8 -10   2  282.37   25.10
  18  -8   2  330.57   24.10
 -10  18   2  289.57   25.80
 -10  18   2  290.97   27.70
 -18   9  -2  -11.10    7.90
 -18   9  -2   26.10    9.90
   9   9  -2    3.90    8.70
   9 -18  -2   24.00   11.20
  -9  18   2   21.90   11.60
  -9  -9   2   18.20   10.20
  -9  18   2   12.50   10.80
  18  -9   2   10.00    9.30
 -18  10  -2  236.18   22.10
  10   8  -2  245.48   22.20
 -18  10  -2  256.87   21.90
   8 -18  -2  226.78   22.40
  -8  18   2  233.58   23.30
 -10  -8   2  260.17   22.70
  18 -10   2  262.37   22.10
 -18  11  -2  354.96   30.60
  11   7  -2  409.46   28.80
 -18  11  -2  379.16   28.30
  18 -11   2  419.66   31.20
  -7  18   2  341.17   29.40
 -11  -7   2  405.26   30.00
 -18  12  -2  155.08   19.20
 -18  12  -2  141.69   18.50
  12   6  -2  138.79   17.80
   6 -18  -2  136.49   16.90
  18 -12   2  136.29   18.20
  -6  18   2  132.39   17.20
 -12  -6   2  163.88   18.30
 -18  13  -2   21.10   11.30
   5 -18  -2   28.40   12.50
 -18  13  -2   24.60   12.30
  13   5  -2   30.20   11.20
  -5  18   2   17.40   10.60
  18 -13   2   17.00   11.70
 -13  -5   2   22.90   12.00
  -5  18   2   17.30   10.60
  14   4  -2   10.80   10.20
 -18  14  -2    5.00   12.50
 -18  14  -2   -3.90   11.30
  -4  18   2    8.60   11.70
  -4  18   2   11.80   11.20
 -14  -4   2    3.00   11.00
  18 -14   2   11.70   10.50
  15   3  -2   42.00   11.90
 -18  15  -2   50.69   14.00
 -18  15  -2   48.80   14.70
  18 -15   2   46.10   15.70
  -3  18   2   31.70   11.80
 -15  -3   2   57.19   13.90
  -3  18   2   41.50   13.20
 -18  16  -2   36.20   11.90
 -18  16  -2   29.70   12.70
  16   2  -2   26.20   11.00
 -16  -2   2   40.20   12.20
  -2  18   2   24.50   11.60
  -2  18   2   28.10   10.80
  18 -16   2   27.70   15.20
 -18  17  -2   46.10   14.70
  17   1  -2   19.60   11.60
 -18  17  -2   44.30   13.20
  18 -17   2   10.40   13.70
 -17  -1   2   18.60   11.80
  -1  18   2   45.20   12.90
  -1  18   2   42.50   13.00
  18   0  -2   24.10   10.40
 -18  18  -2   19.50   13.50
 -18  18  -2   40.00   13.80
 -18   0   2   21.60   11.90
   0  18   2   26.60   11.70
   0  18   2   15.90   12.30
  18 -18   2   51.09   13.30
 -18  19  -2   58.49   17.10
 -18  19  -2   58.29   16.40
   1  18   2   55.79   13.20
 -19   1   2   70.09   15.50
   1  18   2   58.99   14.40
 -20   2   2   14.10   12.60
   2  18   2   39.50   12.10
 -20   2   2   18.80   11.70
   2  18   2   34.50   13.70
 -18  21  -2   18.70   14.00
   3  18   2    1.70   10.90
 -21   3   2    6.10   11.00
 -21   3   2   16.20   12.80
  18 -21   2   17.40   13.90
   3  18   2    4.00   12.20
 -22   4   2   20.90   11.80
   4  18   2   13.30   11.20
 -18  23  -2   60.29   18.30
 -23   5   2   80.19   16.90
 -23   5   2   65.09   17.50
   5  18   2   43.10   14.60
  -6 -18  -2   24.40   13.80
 -24   6   2   16.80   13.60
 -24   6   2    6.60   15.00
   6  18   2   15.20   12.90
  18 -24   2   15.20   16.70
  -7 -18  -2   19.10   13.70
   7  18   2    1.20   12.20
 -25   7   2  -11.40   11.50
  -8 -18  -2   -6.90   15.20
 -26   8   2    0.80   13.70
  -9 -18  -2   36.10   16.50
  19   8   2   51.99   18.90
 -19  -7  -2   59.99   19.90
  19   7   2   45.30   15.60
 -19  -6  -2    7.40   15.70
  19   6   2    7.10   14.50
  -5  24  -2  106.09   20.80
 -19  -5  -2  128.19   21.00
  24 -19  -2  131.49   21.30
  19   5   2  110.49   23.20
 -24  19   2   91.09   20.10
  -4  23  -2   44.90   16.90
 -19  -4  -2   39.90   17.70
 -23  19   2   53.49   20.00
  19   4   2   26.10   14.00
  -3  22  -2   54.29   16.10
 -19  -3  -2   44.70   17.80
  19   3   2   64.49   17.10
 -22  19   2   72.09   17.10
  -2  21  -2  163.48   21.80
 -19  -2  -2  154.78   23.90
 -21  19   2  183.08   22.70
  19   2   2  158.78   21.00
  -1  20  -2   36.50   13.50
  -1  20  -2   25.20   13.50
 -19  -1  -2   57.29   14.90
 -20  19   2   79.59   17.60
  19   1   2   37.80   14.30
   0  19  -2    9.10   10.50
 -19   0  -2    1.60   11.70
   0  19  -2  -18.50   10.60
 -19  19   2   -2.90   12.00
 -19  19   2   -8.70   10.70
  19   0   2   -3.50   10.70
 -19   1  -2   11.20   11.10
  18 -19  -2   18.10   16.10
   1  18  -2   14.80   10.80
   1  18  -2   -1.20   10.90
 -18  19   2   15.60   12.00
  19  -1   2   18.10   10.80
 -19   2  -2    7.60   11.80
 -19   2  -2   -4.80    9.90
   2  17  -2    1.70   11.20
   2  17  -2   -5.50    9.40
  17 -19  -2    9.10   15.20
 -17  19   2    2.50    5.90
 -17  19   2   12.70   11.60
  16 -19  -2  123.69   23.30
   3  16  -2  115.49   15.80
 -19   3  -2  104.49   16.20
 -19   3  -2   85.89   15.80
 -16  19   2  108.49   18.90
  15 -19  -2  292.87   32.30
 -19   4  -2  275.67   26.10
 -19   4  -2  261.27   24.90
   4  15  -2  240.98   22.10
 -15  19   2  257.97   25.70
 -15  19   2  236.48   26.10
  -4 -15   2  226.48   23.80
   5  14  -2   96.89   14.50
 -19   5  -2  101.79   15.70
 -19   5  -2  136.79   17.50
  14 -19  -2  131.59   21.00
 -14  19   2  124.79   20.50
 -14  19   2  132.69   19.50
  -5 -14   2   80.89   15.80
   6  13  -2   97.29   15.70
  13 -19  -2  252.47   25.70
 -19   6  -2  224.18   22.10
 -19   6  -2  179.38   18.10
  19  -6   2  117.79   15.00
 -13  19   2  235.98   25.70
  -6 -13   2  119.89   17.40
   7  12  -2  124.99   15.90
  12 -19  -2   81.09   18.50
 -19   7  -2  131.09   16.90
 -19   7  -2   82.89   14.20
  -7 -12   2  150.98   17.90
 -12  19   2   89.69   17.80
  19  -7   2   78.29   16.70
 -12  19   2  152.08   20.80
 -19   8  -2   34.20   12.40
   8  11  -2   50.69   11.70
  11 -19  -2   33.90   16.00
 -19   8  -2   43.60   12.50
  -8 -11   2   57.39   14.20
 -11  19   2   48.50   15.00
  19  -8   2   37.30   11.20
 -11  19   2   53.69   16.40
   9  10  -2   39.50   12.70
 -19   9  -2   47.60   13.30
 -19   9  -2   38.70   12.30
 -10  19   2   35.00   15.70
  -9 -10   2   43.00   13.20
 -10  19   2   39.50   14.90
   9 -19  -2  143.09   20.80
  10   9  -2  145.59   18.00
 -19  10  -2  139.69   18.40
 -19  10  -2  153.78   18.60
  -9  19   2  138.59   19.80
  -9  19   2  115.79   18.80
  19 -10   2  153.28   18.90
 -10  -9   2  137.79   17.80
 -19  11  -2   57.79   12.90
  11   8  -2   29.00   11.50
   8 -19  -2   52.19   15.00
 -19  11  -2   59.89   13.40
 -11  -8   2   55.79   12.80
  -8  19   2   86.09   15.60
  19 -11   2   25.90   12.30
  -8  19   2   29.00    9.80
 -19  12  -2   97.49   16.00
 -19  12  -2   97.39   17.20
  12   7  -2   96.19   15.50
  -7  19   2  128.59   17.50
  19 -12   2   94.89   17.20
 -12  -7   2  101.99   16.10
 -19  13  -2  179.58   21.50
  13   6  -2  235.98   20.80
   6 -19  -2  115.49   19.30
 -19  13  -2  147.69   19.30
  19 -13   2  176.88   21.50
 -13  -6   2  226.58   22.00
  -6  19   2  142.09   18.90
 -19  14  -2   94.29   17.30
  14   5  -2  116.79   15.50
 -19  14  -2  104.99   16.80
  19 -14   2  119.69   18.00
 -14  -5   2   91.79   15.70
  -5  19   2   43.60   13.00
  -5  19   2   80.89   14.90
  15   4  -2  150.08   18.80
 -19  15  -2  144.89   20.20
 -19  15  -2  155.88   20.50
  -4  19   2  147.39   19.00
  19 -15   2  161.08   22.80
  -4  19   2  132.89   18.40
 -15  -4   2  146.39   19.90
 -19  16  -2   67.79   15.70
 -19  16  -2   89.39   16.70
  16   3  -2   86.79   15.50
  19 -16   2   87.69   18.90
  -3  19   2   62.39   13.90
  -3  19   2   63.89   15.10
 -16  -3   2  102.69   15.90
 -19  17  -2  158.68   22.70
 -19  17  -2  161.48   20.80
  17   2  -2  144.89   18.50
  -2  19   2  132.89   18.90
  -2  19   2  156.98   20.20
 -17  -2   2  144.29   19.80
 -19  18  -2   29.10   14.80
  18   1  -2   55.19   13.70
 -19  18  -2   45.20   13.60
  19 -18   2   31.20   16.10
 -18  -1   2   41.00   13.50
  -1  19   2   44.80   13.80
  -1  19   2   40.80   13.00
 -19  19  -2   16.80   13.70
  19   0  -2    1.00   10.80
   0  19   2   15.20   12.00
 -19   0   2   14.30   11.70
   0  19   2   18.60   12.50
  19 -19   2    4.40   12.10
 -19  20  -2    6.20   12.00
 -19  20  -2    8.60   14.60
   1  19   2   16.50   12.00
   1  19   2   -1.10   10.60
 -20   1   2    0.50   11.00
 -19  21  -2   20.40   15.10
   2  19   2    6.70   12.60
   2  19   2   34.70   12.70
 -21   2   2   28.80   14.00
 -22   3   2   11.70   11.40
  19 -22   2   -1.70   13.90
 -22   3   2    6.50   15.10
   3  19   2    4.50   11.30
   3  19   2   -5.80   13.50
   4  19   2   14.50   15.40
   4  19   2   11.50   13.10
 -23   4   2    5.30   14.60
 -24   5   2  112.09   21.00
 -24   5   2   72.59   17.80
 -25   6   2   20.40   15.20
 -25   6   2    5.70   14.60
  19 -25   2   16.20   18.50
 -26   7   2   33.00   17.50
 -26   7   2   36.10   17.00
  -8 -19  -2   14.60   16.30
  20   7   2   15.40   14.50
  20   6   2   32.80   14.60
  25 -20  -2  138.29   30.40
 -20  -5  -2   84.39   20.30
  20   5   2  129.49   25.60
  -4  24  -2   35.10   16.60
 -20  -4  -2   17.90   14.40
  20   4   2   24.30   15.40
 -24  20   2   16.40   16.00
 -20  -3  -2   49.30   16.90
  23 -20  -2   23.40   16.10
  -3  23  -2   52.59   17.10
 -23  20   2   74.99   18.50
  20   3   2   53.89   16.00
  22 -20  -2   16.60   15.10
 -20  -2  -2   23.80   16.00
  -2  22  -2   31.50   15.90
 -22  20   2   49.30   17.10
  20   2   2   47.20   17.30
  -1  21  -2  100.29   17.50
 -20  -1  -2   93.69   19.90
 -21  20   2  100.29   21.90
  20   1   2  108.29   19.20
 -20   0  -2  180.38   22.40
   0  20  -2  154.68   21.90
 -20  20   2  182.48   25.20
  20   0   2  162.48   21.50
 -20   1  -2   28.90   13.60
   1  19  -2   56.29   13.60
   1  19  -2   42.80   14.40
 -19  20   2   35.00   15.70
  20  -1   2   44.90   14.60
   2  18  -2    3.50   10.60
   2  18  -2   14.90   12.00
 -20   2  -2   27.90   12.00
  18 -20  -2   41.60   15.10
 -18  20   2   26.30   14.70
   3  17  -2   62.89   13.60
 -20   3  -2   61.49   14.20
  17 -20  -2   69.99   16.20
 -20   3  -2   59.99   15.50
   3  17  -2   67.09   15.30
 -17  20   2   67.49   16.40
   4  16  -2  118.79   16.40
 -20   4  -2   85.19   15.40
 -20   4  -2   96.19   18.50
  16 -20  -2   74.99   20.40
  -4 -16   2  107.79   17.60
 -16  20   2  130.79   19.80
  15 -20  -2   14.70   12.00
   5  15  -2   30.50   11.20
 -20   5  -2   18.30   12.70
 -20   5  -2   28.20   10.80
  -5 -15   2   30.50   12.70
 -15  20   2    4.80   11.80
 -20   6  -2  170.48   20.20
   6  14  -2  168.38   18.60
 -20   6  -2  115.79   17.50
  14 -20  -2   69.59   20.80
 -14  20   2  166.78   21.40
 -14  20   2  181.38   23.90
  -6 -14   2  197.58   20.20
 -20   7  -2   80.49   13.80
 -20   7  -2   99.29   17.50
  13 -20  -2   80.39   15.70
   7  13  -2   78.19   14.20
 -13  20   2  105.49   19.40
 -13  20   2  105.49   18.10
  20  -7   2   62.19   15.50
  -7 -13   2  109.79   17.30
   8  12  -2   72.59   14.00
 -20   8  -2   64.99   14.30
 -20   8  -2   67.19   16.00
  12 -20  -2   71.49   17.10
 -12  20   2   67.39   17.10
 -12  20   2   81.49   18.00
  20  -8   2   69.89   13.00
  -8 -12   2   75.89   14.20
  11 -20  -2   14.00   12.80
   9  11  -2   25.60   11.10
 -20   9  -2   27.50   12.20
 -20   9  -2   13.20   11.10
  20  -9   2    8.50   10.30
  -9 -11   2    6.70   11.10
 -11  20   2   11.90   12.80
 -11  20   2   44.30   16.70
  10  10  -2   38.00   11.90
  10 -20  -2   50.79   15.80
 -20  10  -2   21.10   10.60
 -20  10  -2   24.00   12.50
 -10  20   2   39.20   14.60
  20 -10   2   25.80   12.20
 -10  20   2   50.99   14.70
 -10 -10   2   35.80   12.30
 -20  11  -2   49.80   13.90
   9 -20  -2   59.29   14.70
  11   9  -2   34.20   11.80
 -20  11  -2   45.30   12.30
 -11  -9   2   23.10   11.80
  20 -11   2   30.00   12.60
  -9  20   2   63.99   14.90
  -9  20   2   67.59   15.10
 -20  12  -2   78.69   14.20
  12   8  -2   80.59   13.80
 -20  12  -2   96.59   16.00
 -12  -8   2   87.39   15.80
  -8  20   2   29.80   10.60
  -8  20   2   71.69   15.60
  20 -12   2   46.80   14.10
  13   7  -2  112.89   16.50
   7 -20  -2   74.89   14.70
 -20  13  -2  101.09   17.20
 -20  13  -2   84.49   15.40
  20 -13   2   88.99   14.30
 -13  -7   2  111.29   17.00
  -7  20   2   84.89   16.10
 -20  14  -2   59.09   15.10
 -20  14  -2   81.89   15.60
  14   6  -2   26.20   12.80
 -14  -6   2   49.60   13.60
  -6  20   2  106.79   16.80
  -6  20   2   38.90   10.40
  20 -14   2   34.10   14.60
 -20  15  -2   29.00   12.90
 -20  15  -2   45.70   14.10
  15   5  -2   47.10   12.90
  20 -15   2   21.80   13.80
  -5  20   2   71.89   15.70
 -15  -5   2   38.10   12.40
  -5  20   2   30.60   12.40
 -20  16  -2  376.36   34.80
 -20  16  -2  406.06   32.50
  16   4  -2  383.36   33.00
 -16  -4   2  366.86   32.00
  -4  20   2  362.16   32.20
  -4  20   2  435.86   33.30
  20 -16   2  392.66   35.70
 -20  17  -2  177.38   21.30
 -20  17  -2  189.58   23.90
  17   3  -2  159.68   19.50
  -3  20   2  198.48   21.40
  -3  20   2  176.08   21.30
  20 -17   2  162.78   25.90
 -17  -3   2  167.28   20.90
 -20  18  -2   27.60   13.80
 -20  18  -2   38.50   15.80
  18   2  -2   19.40   12.10
 -18  -2   2   38.70   13.70
  -2  20   2   40.80   13.80
  20 -18   2   20.20   13.00
  -2  20   2   42.70   13.70
 -20  19  -2   -7.00   11.00
  19   1  -2   15.80   11.40
  -1  20   2  -16.20   10.50
  -1  20   2    0.20   11.60
 -19  -1   2    1.30   12.10
 -20  20  -2  163.48   22.00
  20   0  -2  135.09   20.10
   0  20   2  135.79   21.50
 -20   0   2  166.78   21.70
   0  20   2  164.48   21.10
  21  -1  -2  142.79   21.10
   1  20   2  164.68   21.90
   1  20   2  149.29   21.20
  20 -21   2  168.08   23.40
 -21   1   2  167.88   23.90
 -20  22  -2   11.50   15.60
  20 -22   2    9.50   16.30
   2  20   2   10.50   15.00
   2  20   2    8.80   13.90
 -22   2   2   13.20   13.80
  20 -23   2   28.30   17.70
   3  20   2   -3.90   12.70
 -23   3   2   14.30   14.90
 -24   4   2   43.10   14.40
 -24   4   2   35.30   18.50
   4  20   2   15.60   15.30
 -25   5   2   78.39   18.30
 -25   5   2   82.29   21.30
   5  20   2  124.99   20.80
 -26   6   2   33.50   16.80
   6  20   2   29.90   17.20
  21   5   2   32.90   18.60
 -21  -4  -2   50.39   17.90
  21   4   2   39.00   16.10
  -3  24  -2    5.10   15.00
 -21  -3  -2   30.90   15.90
  21   3   2   -4.30   13.00
 -21  -2  -2    0.90   15.10
  -2  23  -2   30.00   15.50
  21   2   2    1.00   15.00
  -1  22  -2  190.18   25.00
 -21  -1  -2  201.48   27.20
  21   1   2  238.68   27.60
 -21   0  -2   76.89   18.00
   0  21  -2   62.29   17.50
  21 -21  -2   60.09   18.60
  21   0   2   52.89   16.10
 -21  21   2   51.79   17.50
   1  20  -2   83.09   18.30
 -21   1  -2  119.79   19.90
  21  -1   2  101.29   18.20
 -21   2  -2  191.08   24.10
   2  19  -2  153.38   21.10
 -19  21   2  183.48   26.80
 -21   3  -2   40.60   12.20
   3  18  -2   37.70   13.70
  18 -21  -2   35.60   19.70
   3  18  -2   22.00   11.70
 -21   3  -2   17.40   14.20
 -18  21   2   40.80   15.50
 -21   4  -2   46.90   13.60
  17 -21  -2   60.49   21.40
   4  17  -2   52.29   13.50
 -21   4  -2   62.59   15.40
 -17  21   2   57.99   15.90
  16 -21  -2   12.60   13.60
   5  16  -2    5.50   10.20
 -21   5  -2    2.00   11.90
 -21   5  -2    9.90   11.30
 -16  21   2    9.70   12.50
  -5 -16   2    4.20   11.50
 -21   6  -2   23.00   11.50
 -21   6  -2    7.50   11.70
   6  15  -2   11.10   10.00
 -15  21   2   24.70   14.80
  -6 -15   2    7.00   11.20
  14 -21  -2   13.00   15.90
   7  14  -2    2.40    9.40
 -21   7  -2   12.40   10.60
 -21   7  -2    1.00   10.90
 -14  21   2   -2.90   13.60
 -14  21   2  -12.40   11.40
  -7 -14   2    5.70   11.20
  13 -21  -2   -7.20   14.10
   8  13  -2   -0.30   10.00
 -21   8  -2   -5.30    9.80
 -21   8  -2   -4.90    9.20
 -13  21   2   -5.90   13.90
  -8 -13   2   21.30   12.30
  12 -21  -2   35.10   17.10
 -21   9  -2   40.50   13.80
 -21   9  -2   51.09   13.30
   9  12  -2   47.10   12.10
  -9 -12   2   60.49   14.00
 -12  21   2   60.89   17.90
 -12  21   2   37.30   15.00
  10  11  -2    9.80    9.80
 -21  10  -2   30.70   13.40
 -21  10  -2   25.00   12.10
 -10 -11   2   20.70   11.70
 -11  21   2   33.80   14.00
 -11  21   2   33.60   15.30
  21 -10   2   -5.10   10.00
 -21  11  -2   58.09   14.10
  10 -21  -2   76.59   16.10
 -21  11  -2   59.49   16.30
  11  10  -2   58.99   13.50
 -10  21   2   57.39   16.40
 -11 -10   2   60.09   13.70
 -10  21   2   64.59   15.50
  21 -11   2   77.19   16.70
 -21  12  -2   83.79   16.40
   9 -21  -2   94.19   16.60
  12   9  -2   83.39   15.30
 -21  12  -2   65.89   15.60
  21 -12   2   80.19   17.10
  -9  21   2   81.69   16.60
 -12  -9   2   69.29   15.10
  -9  21   2   59.39   16.20
  13   8  -2   70.89   14.80
 -21  13  -2   81.49   15.60
 -21  13  -2   65.79   16.20
  -8  21   2   79.99   16.40
  21 -13   2   81.89   18.60
  -8  21   2   24.10   10.40
 -13  -8   2   71.69   15.40
  14   7  -2   50.79   14.50
 -21  14  -2   23.60   13.40
 -21  14  -2   38.50   13.20
  21 -14   2   24.70   13.60
 -14  -7   2   47.40   14.20
  -7  21   2    7.20    6.10
  15   6  -2   26.30   11.60
 -21  15  -2    8.50   13.30
  21 -15   2   18.80   14.60
 -15  -6   2   -1.40   11.70
  -6  21   2   -2.30    7.70
  -6  21   2   22.00   11.80
  16   5  -2  144.19   19.40
 -21  16  -2  181.88   21.10
 -21  16  -2  152.88   23.20
  -5  21   2  136.49   19.60
  -5  21   2  130.49   19.00
  21 -16   2  137.79   24.60
 -16  -5   2  139.59   19.10
  17   4  -2   21.80   11.50
  -4  21   2   63.69   15.60
 -17  -4   2   30.70   12.90
  21 -17   2   21.20   16.10
  -4  21   2   33.10   14.20
  18   3  -2   19.30   13.30
  21 -18   2   31.30   17.30
 -18  -3   2    7.80   12.20
  -3  21   2   29.60   13.20
  -3  21   2    0.70   11.80
 -21  19  -2   43.50   16.10
  19   2  -2   47.20   14.90
  -2  21   2   26.10   13.10
  21 -19   2   47.80   15.30
  -2  21   2   42.10   14.70
 -19  -2   2   34.10   14.00
  20   1  -2  140.89   21.30
  -1  21   2  123.09   20.50
  -1  21   2  161.38   22.60
 -20  -1   2  197.08   23.70
 -21  21  -2   27.20   16.60
  21   0  -2   63.79   16.00
   0  21   2   44.60   15.80
   0  21   2   48.70   16.10
  22  -1  -2  180.88   23.10
   1  21   2  151.78   22.60
  21 -22   2  197.98   27.50
 -21  23  -2  100.79   21.70
  23  -2  -2   61.79   18.40
   2  21   2  103.09   18.90
 -23   2   2   89.39   20.50
  21 -23   2  105.59   22.80
   3  21   2   26.80   15.00
 -24   3   2   23.30   16.10
  21 -24   2   29.10   18.90
   4  21   2   45.60   17.20
 -25   4   2   30.30   16.80
   5  21   2   -4.90   15.10
   6  21   2   11.00   17.40
  22   3   2   10.40   17.40
  -2  24  -2   27.80   17.20
 -22  -2  -2   29.50   16.30
  22   2   2   15.90   16.20
  -1  23  -2    1.90   15.50
 -22  -1  -2   23.10   15.80
  22   1   2    6.00   14.00
 -22   0  -2   90.99   22.10
   0  22  -2  105.09   19.40
  22   0   2  137.49   21.80
   1  21  -2  219.78   26.60
  21 -22  -2  262.17   30.90
 -22   1  -2  220.38   27.40
  22  -1   2  231.58   28.40
 -21  22   2  237.28   30.30
 -22   2  -2   36.90   16.90
   2  20  -2   34.70   15.50
  22  -2   2   40.00   15.40
 -22   3  -2   78.89   19.30
   3  19  -2   46.00   16.90
   4  18  -2   87.59   15.60
 -22   4  -2  103.29   20.30
 -22   4  -2   80.59   16.20
   4  18  -2   82.39   19.10
 -18  22   2   76.29   18.50
 -22   5  -2   22.80   12.80
   5  17  -2   23.20   11.40
 -22   5  -2   31.40   13.80
  -5 -17   2   11.70   12.70
   6  16  -2    7.70   10.50
 -22   6  -2   14.50   12.30
 -22   6  -2   17.10   11.30
  -6 -16   2   -3.10   11.50
 -22   7  -2   36.10   14.40
   7  15  -2   27.80   12.40
 -22   7  -2   21.30   13.20
  -7 -15   2   43.10   14.40
   8  14  -2   30.10   11.80
 -22   8  -2   26.00   12.80
  14 -22  -2   17.00   13.90
 -22   8  -2   37.20   14.30
  -8 -14   2   31.00   14.10
 -14  22   2   18.90   14.30
   9  13  -2  -27.80    9.20
 -22   9  -2  -15.60   10.00
 -22   9  -2  -11.40    9.80
  13 -22  -2  -18.70   13.70
  -9 -13   2    3.00   11.30
 -13  22   2   -5.20   13.50
  12 -22  -2   -4.50   13.70
  10  12  -2   -1.70    9.90
 -22  10  -2   12.20   13.30
 -22  10  -2    7.50   11.40
 -12  22   2    9.60   15.40
  22 -10   2   -4.70   10.80
 -10 -12   2   11.60   12.30
 -22  11  -2   25.50   12.50
  11 -22  -2    6.60   14.90
  11  11  -2   21.40   11.80
 -11  22   2   25.10   14.40
 -11 -11   2   19.40   12.00
 -11  22   2   37.60   15.80
 -22  12  -2   35.40   13.40
  12  10  -2   36.30   13.70
 -22  12  -2   41.10   15.20
  10 -22  -2   56.19   17.70
 -10  22   2   66.49   15.50
 -10  22   2   57.99   18.00
  22 -12   2   72.09   17.90
 -12 -10   2   58.29   14.80
 -22  13  -2   13.90   12.60
  13   9  -2   10.00   11.50
   9 -22  -2    4.30   10.90
 -22  13  -2   17.10   12.70
  22 -13   2   11.40   13.70
  -9  22   2   18.00   13.70
 -13  -9   2   12.00   11.70
  14   8  -2   39.50   13.00
 -22  14  -2   24.50   13.60
 -22  14  -2   48.10   15.10
  -8  22   2    6.30    9.60
  22 -14   2   23.40   15.60
 -14  -8   2    8.80   12.30
 -22  15  -2   27.50   13.00
  15   7  -2   29.20   12.60
 -15  -7   2   48.90   15.70
  22 -15   2   45.30   17.30
  -7  22   2    2.70    6.40
 -22  16  -2   34.40   13.40
  16   6  -2   17.60   11.90
  22 -16   2   17.20   15.50
  -6  22   2   15.80   10.40
  -6  22   2   29.10   14.10
 -16  -6   2   43.20   13.90
  17   5  -2   60.29   14.00
  -5  22   2   35.50   15.20
  22 -17   2   33.90   18.20
  -5  22   2   35.40   15.10
 -17  -5   2   62.39   14.90
 -22  18  -2   -2.00   12.80
  18   4  -2   -1.60   11.60
  -4  22   2   10.70   13.30
  22 -18   2   16.10   16.90
  -4  22   2    8.60   12.00
 -18  -4   2   17.00   12.50
 -22  19  -2    0.60   13.30
  19   3  -2    3.80   12.80
 -19  -3   2    6.00   12.70
  22 -19   2    5.40   13.60
  -3  22   2   -0.60   13.20
  -3  22   2    0.40   13.50
  20   2  -2    0.40   14.20
 -20  -2   2    3.70   15.80
  -2  22   2    5.20   14.50
  21   1  -2  166.18   23.90
 -22  21  -2  154.48   25.30
  -1  22   2  165.18   22.90
 -21  -1   2  180.68   25.70
  22   0  -2  101.59   19.50
 -22   0   2  115.89   22.50
   0  22   2   98.79   20.10
  23  -1  -2    2.60   15.90
   1  22   2   -2.40   13.90
  24  -2  -2   49.80   17.90
   2  22   2   14.30   15.40
 -24   2   2   33.20   19.50
   3  22   2   44.70   17.60
   4  22   2   -3.80   15.10
   5  22   2   -9.00   14.80
  -1  24  -2   21.70   17.40
  23   1   2   24.50   16.90
  23 -23  -2   49.20   21.40
   0  23  -2   34.70   16.20
  23   0   2   25.40   16.80
   1  22  -2   31.60   16.00
 -23   1  -2   20.10   14.50
  23  -1   2   19.50   17.10
 -23   2  -2   -2.30   13.30
   2  21  -2   17.60   14.10
  23  -2   2   -3.10   13.50
   3  20  -2   39.40   15.90
  20 -23  -2   47.60   19.30
 -23   3  -2   38.30   18.10
  23  -3   2   51.19   16.80
 -20  23   2   39.30   16.20
   4  19  -2   58.99   17.60
 -19  23   2   54.59   19.00
 -23   5  -2  151.68   22.70
 -23   5  -2  161.48   22.30
 -18  23   2  135.09   23.30
  17 -23  -2    9.40   14.80
   6  17  -2   20.50   11.70
 -23   6  -2    6.90   11.60
 -23   6  -2   45.70   16.20
 -17  23   2   13.90   13.30
  -6 -17   2   37.90   14.50
 -23   7  -2   32.10   15.40
   7  16  -2   30.80   12.50
 -23   7  -2   23.60   14.30
  -7 -16   2   34.40   15.40
 -23   8  -2   57.09   15.70
   8  15  -2   24.50   12.20
 -23   8  -2   21.50   12.10
  -8 -15   2    7.80   13.80
 -23   9  -2   30.00   12.90
   9  14  -2   51.89   13.40
 -23   9  -2   42.50   15.30
  -9 -14   2   37.80   14.80
 -23  10  -2   25.60   14.00
 -23  10  -2   15.80   12.20
  10  13  -2   26.40   12.70
  13 -23  -2   11.30   16.90
 -10 -13   2    8.70   13.10
  23 -10   2   31.10   15.90
 -23  11  -2   94.79   20.20
  11  12  -2  124.49   18.40
 -23  11  -2   82.59   18.10
 -12  23   2  112.39   20.80
 -11 -12   2  115.79   20.10
  12  11  -2  108.89   18.30
 -23  12  -2   97.89   17.80
 -23  12  -2  101.19   17.50
 -12 -11   2   84.89   16.60
  10 -23  -2    7.20   13.40
  13  10  -2   26.90   12.50
 -23  13  -2   19.00   12.70
 -13 -10   2   11.60   12.20
  23 -13   2    7.80   14.40
  14   9  -2   -0.10   11.50
 -23  14  -2   15.40   13.30
  -9  23   2   11.30   13.70
  23 -14   2   28.40   16.60
 -14  -9   2   22.30   13.30
 -23  15  -2   36.00   15.60
  15   8  -2   58.79   13.50
 -23  15  -2   21.30   15.30
 -15  -8   2   63.59   15.20
  -8  23   2   16.40   14.00
  23 -15   2   32.10   15.90
  16   7  -2   25.60   13.10
 -23  16  -2   26.90   15.40
 -16  -7   2   32.10   15.10
  23 -16   2   13.40   16.80
 -23  17  -2   -9.60   12.80
 -23  17  -2    1.40   12.70
  17   6  -2    8.90   11.90
  23 -17   2   -5.80   12.00
 -17  -6   2   11.00   13.50
  -6  23   2    3.30   12.80
  18   5  -2   54.19   17.70
 -23  18  -2   71.29   18.50
  23 -18   2   51.49   16.20
 -18  -5   2   47.20   17.80
  19   4  -2   -2.70   12.60
 -19  -4   2   14.00   16.20
  23 -19   2   12.80   15.00
  20   3  -2   16.50   14.20
 -20  -3   2    6.60   13.90
 -23  21  -2  103.59   22.20
  21   2  -2   91.99   17.80
  22   1  -2   -0.20   15.50
  23 -22   2  -11.20   14.90
 -22  -1   2    4.40   16.30
  23   0  -2   43.20   15.60
  24  -1  -2   23.70   15.70
 -24   1   2   18.00   16.40
   0  24  -2   12.30   16.60
   1  23  -2   17.40   16.40
  24  -1   2   17.80   18.40
   2  22  -2   25.50   15.50
 -24   2  -2   29.50   17.30
  24  -2   2   47.70   18.50
   3  21  -2    5.70   15.00
 -24   3  -2   21.80   16.10
  24  -3   2   -4.10   13.30
   4  20  -2   30.00   15.40
 -24   4  -2   18.40   14.50
 -20  24   2   46.90   15.90
 -24   5  -2  120.79   22.40
 -24   5  -2  115.69   20.00
   5  19  -2  112.79   20.50
 -24   6  -2    5.10   13.00
  18 -24  -2    4.10   16.10
 -24   6  -2   16.40   14.30
 -24   7  -2   19.40   13.20
  -7 -17   2   38.70   16.60
 -24   8  -2   46.00   17.50
   8  16  -2   63.99   15.50
 -24   8  -2   49.20   15.70
  -8 -16   2   68.19   18.40
 -24   9  -2   15.10   15.70
   9  15  -2   13.40   12.20
  -9 -15   2   -5.10   14.00
 -15  24   2   43.60   16.60
 -24  10  -2    4.40   12.60
  14 -24  -2    2.50   16.80
  10  14  -2    6.40   11.50
 -24  10  -2   12.30   16.00
 -10 -14   2   10.10   13.10
  11  13  -2   28.80   13.00
 -24  11  -2   17.00   14.70
 -11 -13   2    8.40   13.70
 -13  24   2   30.10   16.50
 -24  12  -2   30.00   14.70
  12  12  -2   55.29   14.30
 -24  12  -2   34.00   14.60
  12 -24  -2   30.90   16.70
 -12 -12   2   28.60   15.10
  13  11  -2   68.39   16.80
 -24  13  -2   67.19   15.80
  11 -24  -2   79.09   19.40
  24 -13   2   56.69   17.90
 -13 -11   2   62.19   17.30
  14  10  -2   21.90   13.40
 -24  14  -2   27.10   14.90
 -24  14  -2    6.90   13.20
 -14 -10   2   10.30   14.00
  24 -14   2   16.80   16.80
  15   9  -2   33.70   14.30
 -24  15  -2   32.60   15.20
 -24  15  -2   42.70   14.90
 -15  -9   2   39.60   18.20
  24 -15   2   15.70   16.10
  16   8  -2   13.80   13.30
 -24  16  -2   18.70   15.20
 -16  -8   2   38.10   15.60
  24 -16   2   12.60   17.30
  17   7  -2   21.80   13.50
 -24  17  -2   30.10   14.60
 -17  -7   2   21.30   15.10
  18   6  -2   13.80   12.80
 -18  -6   2   25.50   14.90
 -24  19  -2   94.79   19.90
 -24  19  -2   99.09   21.30
  19   5  -2   76.69   18.80
 -19  -5   2   76.79   19.60
  20   4  -2   39.80   15.30
 -24  20  -2   43.20   15.90
 -20  -4   2    3.90   14.70
  21   3  -2    3.30   16.10
 -21  -3   2    5.20   15.00
  22   2  -2   36.70   14.90
 -24  22  -2   22.80   17.10
 -22  -2   2   28.60   17.50
  23   1  -2    4.20   13.70
   1  24  -2   19.30   15.90
   2  23  -2    9.90   15.90
   3  22  -2   10.90   16.20
 -25   4  -2   68.29   19.40
   4  21  -2   58.39   18.50
  25  -4   2  100.19   22.00
   5  20  -2  115.99   21.30
 -25   5  -2   88.69   21.90
 -25   6  -2   17.10   13.70
 -25   7  -2    6.80   13.30
  -7 -18   2   32.90   16.40
 -25   8  -2   16.60   13.00
 -17  25   2   48.40   17.00
  -8 -17   2   43.70   16.70
   9  16  -2   16.80   14.70
 -25   9  -2   20.60   15.80
 -25   9  -2   21.80   14.00
  -9 -16   2   22.90   14.30
 -25  10  -2   41.30   15.20
  10  15  -2   35.90   14.60
 -25  10  -2   48.70   15.70
 -10 -15   2   51.19   15.20
 -15  25   2   20.70   15.40
 -25  11  -2   38.90   16.60
  11  14  -2   40.20   15.00
 -25  11  -2   30.60   14.70
 -11 -14   2   34.90   14.90
 -25  12  -2   22.20   14.80
  12  13  -2   39.20   13.90
 -25  12  -2   36.80   16.00
 -12 -13   2   47.60   15.20
 -25  13  -2   23.50   14.70
  13  12  -2   41.80   13.60
 -25  13  -2   26.00   14.80
 -13 -12   2    1.90   15.90
  14  11  -2   32.60   14.70
 -25  14  -2   17.00   15.00
 -14 -11   2   16.70   14.30
  25 -14   2   32.00   18.00
 -25  15  -2   -2.30   13.50
  15  10  -2   -7.50   11.60
 -25  15  -2   12.60   14.30
 -15 -10   2    2.80   13.20
  16   9  -2   13.90   14.70
  25 -16   2   22.70   17.50
 -16  -9   2   18.20   15.10
  17   8  -2    9.50   14.90
  25 -17   2   -0.50   18.10
 -17  -8   2   28.10   15.90
  18   7  -2    5.20   12.60
  25 -18   2   -2.60   16.40
 -18  -7   2    5.00   14.70
 -25  19  -2   -4.30   15.10
 -25  19  -2   17.50   14.80
  19   6  -2   10.80   14.70
 -19  -6   2   38.90   16.60
  20   5  -2   73.99   21.60
 -25  20  -2   70.89   20.20
 -20  -5   2   77.99   19.10
  21   4  -2   16.00   15.30
 -21  -4   2    5.30   15.00
  22   3  -2   26.90   18.20
  23   2  -2   12.80   16.60
   3  23  -2   40.60   18.60
   4  22  -2   25.00   17.10
   5  21  -2   12.50   13.80
   6  20  -2   54.99   18.10
 -26   6  -2   34.90   17.20
 -26   6  -2   52.39   19.10
 -26   7  -2   51.89   19.30
 -26   8  -2   -9.60   15.10
  -8 -18   2   11.50   14.20
 -26   9  -2   52.69   19.50
 -26   9  -2   47.00   16.30
  -9 -17   2   46.70   18.80
 -26  10  -2   -8.10   13.40
 -26  10  -2   -1.40   14.20
 -10 -16   2   30.40   16.20
 -26  11  -2   44.80   16.90
  15 -26  -2   38.40   21.20
  11  15  -2   32.20   14.00
 -11 -15   2   41.90   17.60
 -26  12  -2   24.10   15.00
  12  14  -2   27.20   16.20
 -12 -14   2   45.60   17.80
 -26  13  -2   -5.70   12.90
  13 -26  -2    4.00   17.00
  13  13  -2   25.00   13.60
 -13 -13   2   15.30   15.40
 -26  14  -2   29.30   16.80
  14  12  -2   21.20   12.80
 -14 -12   2   15.20   13.90
 -26  15  -2   26.60   16.00
  15  11  -2   32.50   15.10
 -15 -11   2   23.20   18.10
 -26  16  -2   15.00   14.60
  16  10  -2    3.50   13.60
 -16 -10   2   31.70   16.00
  17   9  -2   48.80   16.20
 -26  17  -2   19.30   16.60
 -17  -9   2   29.70   18.30
  18   8  -2    1.80   13.80
 -18  -8   2   26.40   16.20
  19   7  -2   35.10   16.90
 -26  19  -2   27.40   16.30
 -19  -7   2   18.40   17.40
 -26  20  -2   61.29   19.20
  20   6  -2   34.50   17.70
  21   5  -2   -5.00   12.80
   6  21  -2    0.10   14.60
   7  20  -2   23.70   17.40
 -27   9  -2   87.19   21.30
  -9 -18   2   50.49   20.60
 -10 -17   2   71.69   21.40
 -27  11  -2   75.49   21.60
 -11 -16   2   86.79   23.30
 -27  12  -2   37.50   17.20
 -12 -15   2   22.10   16.70
  13  14  -2   -2.10   13.70
 -27  13  -2    9.30   15.50
 -13 -14   2   15.40   16.30
 -27  14  -2  -21.80   12.90
  14  13  -2   25.40   14.60
 -14 -13   2   10.40   15.20
  15  12  -2   56.49   16.90
 -15 -12   2   38.50   18.40
 -27  16  -2   61.39   19.00
  16  11  -2   67.19   18.90
 -16 -11   2   84.89   20.40
  17  10  -2   82.49   19.70
 -27  18  -2   68.89   21.10
  18   9  -2   45.80   17.80
  19   8  -2    8.80   15.50
  20   7  -2    6.20   13.20
  15  13  -2   49.30   16.40
  16  12  -2  143.49   22.00
 -28  16  -2  158.28   26.60
  17  11  -2   93.39   20.50
  18  10  -2   26.20   15.30
  -1   0  -3   44.10    2.70
   0  -1  -3   -0.20    0.20
  -1   1  -3   -0.50    0.20
   0   1   3    0.70    0.40
   1  -1   3    2.60    1.00
  -1   0   3    0.10    0.20
  -1   0   3    1.30    0.40
  -1   0   3   -0.30    0.30
  -1   2  -3  135.59    6.90
  -1   2  -3  118.49    6.30
  -1  -1  -3  119.99    6.50
   1   1   3  112.79    6.70
   1  -2   3  111.19    6.70
  -2   1   3  109.19    6.60
  -2   1   3  110.59    6.60
  -1   3  -3  665.73   34.60
  -2  -1  -3  677.93   34.90
  -1   3  -3  697.33   35.30
   2   1   3  659.43   35.00
  -3   2   3  635.24   34.90
  -3   2   3  631.04   35.00
  -2   0  -3    7.30    1.40
  -2   0  -3    6.00    1.40
   0  -2   3   15.30    1.80
  -2   2   3   10.40    1.40
  -2   2   3    8.60    1.30
  -2   1  -3  109.59    6.60
  -2   1  -3  121.29    6.90
   2  -1   3  111.69    6.80
  -1   2   3  124.89    6.80
  -1   2   3  109.09    6.70
  -1  -1   3  113.29    6.80
  -1  -1   3  122.69    6.50
  -1   2   3  133.99    6.60
  -2   2  -3    0.80    0.80
  -2   2  -3    4.00    1.30
   0  -2  -3    0.50    0.80
  -2   0   3    0.60    0.80
  -2   0   3   -1.80    0.60
  -2   0   3    0.00    1.00
   2  -2   3   -0.60    1.10
  -2   3  -3  668.53   35.60
  -1  -2  -3  700.13   35.80
  -2   3  -3  705.93   36.20
   1   2   3  698.73   36.00
  -3   1   3  659.13   35.80
  -3   1   3  657.73   35.80
   2  -3   3  663.73   36.10
  -2   4  -3  107.79    6.20
  -2  -2  -3   84.09    5.60
  -2   4  -3   81.29    5.30
  -4   2   3   87.19    5.50
   2  -4   3   78.09    6.00
  -4   2   3   65.89    5.60
   2   2   3   79.29    5.70
  -4   2   3   84.49    5.70
  -3  -2  -3  397.96   21.30
  -2   5  -3  395.96   21.10
  -2   5  -3  427.46   22.00
  -5   3   3  377.66   21.40
   2  -5   3  371.06   21.40
  -5   3   3  349.96   21.30
  -5   3   3  358.66   21.10
   3   2   3  404.16   21.60
  -1   4  -3 1343.67   67.99
  -3  -1  -3 1285.87   67.59
  -1   4  -3 1365.36   67.39
   3   1   3 1269.67   67.69
  -4   3   3 1229.88   67.69
  -4   3   3 1256.97   67.59
  -3   0  -3    1.10    1.60
  -3   0  -3    1.10    1.50
   0  -3   3    3.80    1.80
   0  -3   3    1.10    1.60
   3   0   3    2.40    1.30
  -3   3   3   -6.00    1.90
  -3   3   3    5.40    1.70
  -3   3   3    3.00    1.60
  -3   1  -3  643.04   34.80
   1   2  -3  668.23   34.70
  -3   1  -3  654.33   35.00
  -2   3   3  630.34   34.90
  -2   3   3  680.13   34.80
  -1  -2   3  656.23   34.50
   3  -1   3  647.14   34.80
  -1  -2   3  688.83   35.10
  -2   3   3  669.33   35.00
  -3   2  -3  653.03   35.30
  -3   2  -3  688.93   35.60
  -1   3   3  713.83   35.30
  -2  -1   3  650.83   34.90
  -2  -1   3  660.83   35.50
  -1   3   3  634.94   35.20
  -1   3   3  702.83   35.60
   3  -2   3  658.73   35.60
   0  -3  -3    2.80    1.50
  -3   3  -3    1.40    1.30
  -3   3  -3    3.30    2.10
   0   3   3    3.70    1.60
   0   3   3   -1.00    1.20
  -3   0   3    0.10    1.60
  -3   0   3   -2.40    1.30
  -3   0   3    1.50    1.60
   3  -3   3    0.20    1.90
  -1  -3  -3  105.69    6.70
  -3   4  -3  113.99    7.40
  -3   4  -3  104.39    6.60
   1   3   3  106.19    7.00
  -4   1   3  106.19    6.80
   3  -4   3   95.89    7.20
  -4   1   3  101.09    6.80
  -3   5  -3  200.78   11.80
  -3   5  -3  215.18   12.60
  -2  -3  -3  203.88   12.10
   3  -5   3  195.28   12.40
  -5   2   3  186.28   12.00
  -5   2   3  208.78   12.10
   2   3   3  210.48   12.40
  -3  -3  -3  337.57   19.30
  -3   6  -3  330.87   18.80
  -3   6  -3  342.57   19.80
   3   3   3  333.77   19.30
  -6   3   3  325.37   18.90
  -6   3   3  333.17   19.20
   3  -6   3  345.17   19.60
  -6   3   3  324.27   19.20
  -3   7  -3   54.89    5.20
  -4  -3  -3   54.39    5.50
  -3   7  -3   58.09    6.00
   3  -7   3   39.80    5.10
  -7   4   3   50.19    5.30
   4   3   3   49.10    5.50
  -7   4   3   49.50    5.20
  -2   6  -3   91.99    6.90
  -2   6  -3   88.09    7.80
  -4  -2  -3   74.79    7.10
  -6   4   3   88.49    7.20
   4   2   3   67.39    7.00
  -6   4   3   86.29    7.30
  -1   5  -3   82.09    7.10
  -4  -1  -3   89.99    6.80
  -1   5  -3   89.69    6.10
  -5   4   3   84.79    6.60
   1  -5   3   76.49    6.30
   4   1   3   89.79    6.70
  -4   0  -3    3.10    2.50
  -4   0  -3    3.70    2.40
   0  -4   3    2.40    2.50
   4   0   3    0.70    2.00
   0  -4   3   10.70    2.80
   1   3  -3 1333.37   67.59
  -4   1  -3 1243.88   67.69
  -4   1  -3 1265.27   67.59
  -3   4   3 1342.47   67.69
  -1  -3   3 1343.07   67.89
  -3   4   3 1257.97   67.69
  -1  -3   3 1289.27   67.19
   4  -1   3 1259.57   67.39
  -4   2  -3   84.29    6.10
  -4   2  -3   81.09    5.90
   2   2  -3   90.69    5.80
   4  -2   3   81.49    6.10
  -2  -2   3   96.99    5.30
  -2  -2   3   82.39    6.00
  -2   4   3  103.39    6.00
  -2   4   3   90.39    6.00
   1  -4  -3   78.39    6.20
  -4   3  -3  108.39    7.20
  -4   3  -3  107.49    6.60
  -3  -1   3  112.19    6.50
  -3  -1   3  100.19    6.70
  -1   4   3  102.59    6.70
  -1   4   3  114.39    6.90
   4  -3   3   99.69    7.00
  -3  -1   3  101.29    6.00
   0  -4  -3    7.80    2.40
  -4   4  -3   12.00    3.40
   0  -4  -3    5.90    2.00
  -4   4  -3    7.30    2.30
   0   4   3   14.30    2.80
   4  -4   3    3.80    2.80
  -4   0   3    7.50    2.00
  -4   0   3    6.20    2.70
  -4   0   3    5.40    2.50
  -4   5  -3  940.11   51.19
  -1  -4  -3  959.00   49.80
  -4   5  -3  952.90   50.49
  -1  -4  -3  999.50   50.79
  -5   1   3  960.60   50.69
   4  -5   3  955.20   50.99
  -5   1   3  944.31   50.29
  -5   1   3  918.51   50.69
   1   4   3  977.20   50.99
  -2  -4  -3  170.48   11.40
  -4   6  -3  173.68   12.00
  -4   6  -3  167.28   11.00
  -6   2   3  178.68   11.40
   2   4   3  178.68   11.60
   4  -6   3  180.18   12.00
  -6   2   3  170.48   11.20
  -4   7  -3  273.27   16.50
  -3  -4  -3  267.47   16.60
  -4   7  -3  305.07   17.60
  -7   3   3  265.67   16.70
   3   4   3  302.37   17.20
  -7   3   3  295.47   16.80
   4  -7   3  277.37   17.00
   8  -4  -3   27.60    4.30
   4   4   3   21.20    4.30
   4  -8   3    7.00    4.10
   4  -9   3   51.59    7.00
  -9   5   3   51.79    6.80
  -9   5   3   96.79    8.30
  -5  -3  -3  128.99   10.50
   8  -5  -3  154.28   10.90
  -3   8  -3  164.38   11.50
  -3   8  -3  175.08   10.70
  -8   5   3  166.98   11.10
   5   3   3  111.89   10.50
  -8   5   3  169.48   10.90
   7  -5  -3   13.70    3.70
  -5  -2  -3   28.60    4.00
  -2   7  -3   20.30    3.50
  -7   5   3   16.50    3.60
  -7   5   3   21.00    3.70
  -5  -1  -3   21.40    3.80
  -1   6  -3   29.30    4.50
  -1   6  -3   22.40    3.40
   6  -5  -3   22.80    4.00
   1  -6   3   23.60    3.60
  -6   5   3   25.00    3.90
   5   1   3   23.10    2.60
  -5   0  -3    2.40    2.60
   0   5  -3    3.90    2.20
   5  -5  -3   -1.80    2.60
  -5   0  -3    3.80    2.50
   0  -5   3   -0.60    2.60
  -5   5   3    3.90    2.60
   5   0   3    1.30    1.90
  -5   5   3    0.40    2.10
   0  -5   3    2.40    2.40
   4  -5  -3   80.49    6.90
   1   4  -3   83.89    6.10
  -5   1  -3   76.49    6.40
  -5   1  -3   87.49    6.50
  -1  -4   3   88.39    6.80
  -4   5   3   88.89    6.80
   5  -1   3   75.99    6.10
  -1  -4   3   76.79    5.70
  -4   5   3   84.49    6.50
   2   3  -3  382.96   21.80
  -5   2  -3  394.56   22.00
  -5   2  -3  414.36   21.90
   3  -5  -3  371.26   21.90
  -3   5   3  404.26   22.00
   5  -2   3  366.26   21.80
  -2  -3   3  393.66   22.10
  -2  -3   3  400.16   21.10
  -3   5   3  437.06   22.00
   3   2  -3  202.28   12.10
  -5   3  -3  194.08   12.30
  -5   3  -3  211.78   12.10
  -2   5   3  215.98   12.30
  -2   5   3  191.68   12.20
   5  -3   3  203.88   12.40
  -3  -2   3  201.78   11.20
  -3  -2   3  212.38   12.30
   1  -5  -3  925.91   49.60
  -5   4  -3  923.81   50.39
  -5   4  -3  937.71   49.80
   5  -4   3  937.01   50.19
  -4  -1   3  988.00   49.90
  -1   5   3  940.91   50.09
  -4  -1   3  954.90   49.20
  -4  -1   3  924.61   49.99
   0  -5  -3   20.40    3.40
  -5   0   3   13.60    3.00
  -5   0   3    5.60    2.40
  -5   0   3   15.90    3.20
  -5   6  -3  127.89    8.70
  -5   6  -3  137.79   10.00
  -1  -5  -3  104.89    7.60
  -1  -5  -3  129.09    8.70
  -6   1   3  149.19    9.10
  -6   1   3  138.89    8.90
   1   5   3  135.89    9.00
  -6   1   3  118.59    8.40
   5  -6   3  111.79    9.30
  -5   7  -3  261.47   15.50
  -5   7  -3  225.98   14.20
  -2  -5  -3  240.18   14.50
   2   5   3  240.98   14.90
  -7   2   3  237.48   14.50
  -7   2   3  218.38   13.70
  -7   2   3  245.98   14.60
   5  -7   3  233.08   14.90
  -5   8  -3   61.49    6.30
   5  -8   3   28.90    5.00
  -8   3   3   11.30    3.90
  -8   3   3   22.80    4.50
  -5   9  -3   63.89    8.40
  -9   4   3   77.49    7.80
  -9   4   3   56.59    7.10
  10  -5  -3   51.39    7.20
  -5  10  -3   67.29    7.50
  -5  10  -3   87.59    9.40
  -5  -5  -3   71.99    8.20
   5   5   3   79.59    8.60
   5 -10   3   59.49    8.10
 -10   5   3   81.19    8.20
 -10   5   3   50.89    7.40
  11  -6  -3  339.97   21.10
  -6  -5  -3  317.27   21.30
  -5  11  -3  333.07   22.50
  -5  11  -3  317.07   20.80
   6   5   3  316.37   21.20
   5 -11   3  311.47   21.50
 -11   6   3  305.07   21.00
 -11   6   3  322.67   21.10
  -4  10  -3  743.93   42.20
  10  -6  -3  723.13   41.10
  -4  10  -3  776.12   41.10
  -6  -4  -3  690.93   41.10
 -10   6   3  719.13   41.10
 -10   6   3  745.73   41.10
   6   4   3  707.43   41.30
   4 -10   3  757.52   41.30
  -3   9  -3 1986.20  104.29
  -3   9  -3 2010.20  105.29
   9  -6  -3 1992.90  104.59
  -6  -3  -3 1993.00  104.59
   6   3   3 2080.89  105.09
  -9   6   3 1880.61  104.49
  -9   6   3 1894.21  104.59
  -6  -2  -3  657.63   37.90
   8  -6  -3  723.73   38.10
  -2   8  -3  706.33   38.70
  -2   8  -3  710.93   37.80
  -8   6   3  684.93   38.10
   2  -8   3  663.13   37.70
  -8   6   3  703.03   38.00
   6   2   3  646.84   38.00
  -1   7  -3  144.69   10.40
  -1   7  -3  144.19    9.40
   7  -6  -3  137.49   10.10
  -6  -1  -3  138.39    9.90
  -7   6   3  147.09    9.90
   6   1   3  130.99    8.30
   1  -7   3  137.79    9.50
   6  -6  -3   23.60    4.20
   0   6  -3   50.39    4.50
  -6   6   3   30.10    4.20
  -6   1  -3   26.30    3.90
   1   5  -3   26.60    3.60
  -6   1  -3   21.80    3.90
   5  -6  -3   21.40    4.10
   6  -1   3   22.60    3.40
  -5   6   3   21.90    3.90
  -5   6   3   29.60    4.10
  -1  -5   3   25.90    3.20
  -1  -5   3   29.60    4.30
   2   4  -3   81.49    7.00
   4  -6  -3   80.29    7.50
  -6   2  -3   72.49    7.20
  -6   2  -3   78.69    7.00
   6  -2   3   72.19    7.00
  -2  -4   3   82.19    5.70
  -2  -4   3   91.69    7.60
  -4   6   3   79.19    7.10
  -4   6   3   91.99    7.60
  -6   3  -3  350.96   19.40
   3   3  -3  342.97   19.50
  -6   3  -3  333.27   19.70
   3  -6  -3  333.57   19.50
  -3   6   3  341.37   19.60
  -3  -3   3  328.47   19.60
   6  -3   3  338.37   19.50
  -3   6   3  344.07   19.60
  -6   4  -3  176.48   11.70
  -6   4  -3  176.08   11.10
  -2   6   3  150.68   11.00
  -4  -2   3  179.28   11.20
   6  -4   3  172.48   11.60
  -2   6   3  170.98   11.30
   1  -6  -3  114.39    8.40
  -6   5  -3  112.39    8.60
  -6   5  -3  143.29    9.70
  -5  -1   3  139.79    8.90
  -1   6   3  140.89    9.00
  -5  -1   3  121.19    7.70
   6  -5   3  125.19    9.50
  -5  -1   3  135.89    9.10
  -6   0   3   19.90    3.80
   6  -6   3   40.50    5.00
  -1  -6  -3   79.19    6.50
  -6   7  -3  104.19    8.00
  -1  -6  -3   94.59    7.90
   6  -7   3   93.19    8.60
  -7   1   3   92.59    7.30
   1   6   3  118.79    8.40
  -7   1   3  131.19    8.50
  -7   1   3  124.39    8.30
  -6   8  -3   40.50    6.00
  -2  -6  -3   11.30    3.90
  -6   8  -3   14.90    4.10
   2   6   3   24.20    4.70
  -8   2   3   13.00    4.00
   6  -8   3    9.20    4.30
  -8   2   3   20.20    4.20
   9  -3  -3  408.46   25.10
  -3  -6  -3  432.36   25.70
  -6   9  -3  436.26   25.60
  -6   9  -3  449.46   26.80
  -9   3   3  440.86   25.70
  -9   3   3  428.46   25.80
   6  -9   3  474.75   26.40
   3   6   3  452.65   26.20
  10  -4  -3 1750.42   90.29
  -6  10  -3 1630.24   91.29
  -4  -6  -3 1781.72   90.79
  -6  10  -3 1659.13   90.59
 -10   4   3 1653.83   90.49
 -10   4   3 1738.33   90.69
   6 -10   3 1727.83   91.09
   4   6   3 1641.04   90.89
  11  -5  -3   52.49    7.70
  -6  11  -3   57.69    9.90
  -6  11  -3   67.79    8.50
  -5  -6  -3   53.89    8.20
   6 -11   3   35.30    8.40
 -11   5   3   54.29    7.90
 -11   5   3   55.39    8.00
   5   6   3   47.00    8.20
  -6  12  -3  438.16   25.80
  -6  -6  -3  424.76   26.00
  -6  12  -3  397.56   26.90
  12  -6  -3  428.36   26.10
 -12   6   3  429.96   26.10
   6   6   3  422.06   26.40
   6 -12   3  406.46   26.60
 -12   6   3  389.66   25.90
  -6  13  -3   72.49   10.20
  -6  13  -3   62.39    8.90
  13  -7  -3   60.79    9.10
  -7  -6  -3   55.29    9.40
   7   6   3   82.99   10.00
 -13   7   3   61.59    8.80
 -13   7   3   68.79    9.10
   6 -13   3   48.70    9.10
  -5  12  -3  224.68   16.80
  -5  12  -3  231.98   15.10
  -7  -5  -3  176.58   14.90
  12  -7  -3  201.08   14.90
 -12   7   3  192.68   15.30
 -12   7   3  183.88   14.80
   7   5   3  171.98   15.30
   5 -12   3  180.18   15.40
  -7  -4  -3  286.17   18.90
  11  -7  -3  289.67   19.60
  -4  11  -3  285.97   18.70
  -4  11  -3  277.07   20.20
   4 -11   3  228.08   18.30
 -11   7   3  313.57   19.50
 -11   7   3  283.27   19.10
   7   4   3  287.37   19.60
  -3  10  -3  246.58   17.00
  -7  -3  -3  260.87   16.30
  -3  10  -3  213.98   14.90
  10  -7  -3  190.58   15.40
   7   3   3  260.97   16.30
 -10   7   3  213.18   16.00
 -10   7   3  175.98   15.30
   9  -7  -3  489.45   27.40
  -7  -2  -3  436.66   27.00
  -2   9  -3  484.35   28.10
  -2   9  -3  475.85   26.90
   7   2   3  440.56   27.40
  -9   7   3  450.35   27.40
  -9   7   3  490.95   27.40
   2  -9   3  460.35   27.00
   8  -7  -3  373.46   21.70
  -7  -1  -3  360.36   21.70
  -1   8  -3  343.37   22.00
  -1   8  -3  355.96   21.10
   1  -8   3  361.06   21.10
   7   1   3  355.06   19.80
  -8   7   3  375.46   21.70
   7  -7  -3   25.80    4.90
  -7   0  -3   10.20    3.60
  -7   1  -3  148.09    9.70
   1   6  -3  141.59    9.50
  -7   1  -3  118.19    9.40
   6  -7  -3  150.58   10.10
  -1  -6   3  134.89    8.80
  -6   7   3  125.09    9.80
  -1  -6   3  140.49   10.00
  -6   7   3  138.99   10.00
   7  -1   3  136.59    8.90
  -7   2  -3   32.40    4.00
   2   5  -3   17.80    3.60
   5  -7  -3   17.20    3.80
  -2  -5   3   19.40    4.00
  -5   7   3   29.00    4.60
   7  -2   3   22.50    3.60
  -2  -5   3   17.00    2.70
   3   4  -3   55.89    5.50
  -7   3  -3   54.29    5.40
   4  -7  -3   47.10    5.30
  -7   3  -3   51.69    5.70
  -4   7   3   57.29    5.70
  -4   7   3   46.20    5.30
   7  -3   3   43.50    5.10
  -3  -4   3   55.39    5.80
  -7   4  -3  292.67   17.10
   3  -7  -3  278.97   16.90
   4   3  -3  289.77   17.20
  -7   4  -3  299.47   17.50
  -3   7   3  305.77   17.30
  -3   7   3  310.57   17.40
  -4  -3   3  274.17   17.20
   7  -4   3  275.07   17.10
   2  -7  -3  239.18   14.30
  -7   5  -3  239.18   15.10
  -7   5  -3  255.37   14.70
  -5  -2   3  242.38   13.30
  -2   7   3  236.98   14.70
   7  -5   3  243.08   15.00
  -5  -2   3  234.28   14.80
  -7   6  -3  107.99    8.40
   1  -7  -3   98.69    7.60
  -7   6  -3  141.39    9.70
  -1   7   3  132.59    8.80
  -6  -1   3   83.89    6.90
   7  -6   3   88.69    8.70
  -6  -1   3  118.99    8.20
  -6  -1   3  133.39    8.80
  -7   8  -3  413.26   23.40
  -1  -7  -3  339.27   21.80
  -1  -7  -3  398.16   23.50
   7  -8   3  421.86   23.90
  -8   1   3  429.56   23.50
  -8   1   3  333.67   22.90
   1   7   3  466.45   24.10
  -7   9  -3   70.99    7.90
  -7   9  -3   73.29    9.00
  -2  -7  -3   73.39    8.20
  -9   2   3   80.79    8.10
   2   7   3   69.49    8.10
  -9   2   3   83.59    8.30
   7  -9   3   64.69    8.10
  10  -3  -3  321.27   20.20
  -7  10  -3  359.96   22.60
  -3  -7  -3  342.97   21.40
  -7  10  -3  324.27   20.90
 -10   3   3  311.87   20.90
   3   7   3  347.77   21.10
 -10   3   3  313.07   20.60
   7 -10   3  352.46   22.10
  11  -4  -3 1090.19   58.49
  -7  11  -3 1027.40   59.79
  -7  11  -3 1062.69   58.89
  -4  -7  -3 1114.39   59.29
 -11   4   3 1014.20   58.69
   7 -11   3 1077.99   59.49
 -11   4   3 1108.59   58.99
   4   7   3 1082.89   59.89
  -7  12  -3  182.78   14.90
  -7  12  -3  198.48   16.30
  12  -5  -3  201.18   14.50
  -5  -7  -3  192.98   15.20
 -12   5   3  195.28   15.40
   5   7   3  193.98   15.00
 -12   5   3  174.78   14.50
   7 -12   3  181.58   15.30
  -6  -7  -3  192.88   15.00
  -7  13  -3  173.48   14.90
  -7  13  -3  177.88   17.10
  13  -6  -3  177.98   14.50
   7 -13   3  182.18   15.90
 -13   6   3  164.98   14.60
   6   7   3  174.08   15.50
 -13   6   3  204.08   15.00
  14  -7  -3   11.00    6.90
  -7  14  -3   42.50    9.30
  -7  -7  -3   55.09    9.30
  -7  14  -3   34.80    8.00
 -14   7   3   33.30    7.90
 -14   7   3   42.70    8.50
   7 -14   3   28.50    8.60
   7   7   3   63.29    9.10
  -8  -7  -3  165.98   17.00
  -7  15  -3  274.17   20.10
  15  -8  -3  168.08   17.30
 -15   8   3  198.28   17.70
 -15   8   3  200.68   17.60
   7 -15   3  205.78   18.60
  -8  -6  -3   74.49   10.70
  -6  14  -3  110.29   11.50
  -6  14  -3   96.39   11.80
  14  -8  -3   87.59   11.30
 -14   8   3   60.29   10.00
   8   6   3   71.29   10.70
 -14   8   3   75.29   11.20
   6 -14   3   86.59   11.70
  -8  -5  -3   52.89    9.50
  13  -8  -3   74.89   10.10
  -5  13  -3  128.79   12.60
 -13   8   3  103.69   10.90
   5 -13   3  107.29   11.30
   8   5   3   56.49    9.50
 -13   8   3   73.59    9.60
  -4  12  -3  662.43   40.00
  12  -8  -3  722.43   39.20
  -4  12  -3  666.83   38.50
  -8  -4  -3  652.43   38.90
 -12   8   3  644.84   39.00
 -12   8   3  684.83   39.20
   8   4   3  648.24   39.80
  11  -8  -3   69.79    9.60
  -8  -3  -3   76.19    9.20
  -3  11  -3  108.69    9.80
  -3  11  -3  104.29   11.10
 -11   8   3  105.99    9.80
   8   3   3   72.49    9.70
   3 -11   3   95.09   10.10
 -11   8   3   97.09   10.00
  -8  -2  -3  340.47   21.00
  10  -8  -3  299.97   21.50
  -2  10  -3  334.67   20.60
  -2  10  -3  330.37   22.20
 -10   8   3  322.87   21.40
 -10   8   3  312.17   21.30
   8   2   3  361.06   21.60
   2 -10   3  323.97   20.40
   9  -8  -3   83.49    9.00
  -1   9  -3   84.89    8.00
  -8  -1  -3   99.39    8.90
  -1   9  -3   78.79    9.30
   1  -9   3   81.39    8.30
   8   1   3   72.79    6.40
  -9   8   3   75.59    8.30
   8  -8  -3   76.79    8.60
  -8   1  -3  357.86   21.70
   7  -8  -3  376.86   21.90
   1   7  -3  369.96   21.50
  -8   1  -3  369.26   21.70
  -1  -7   3  355.26   20.60
   8  -1   3  349.17   20.60
  -7   8   3  355.46   21.80
  -1  -7   3  381.36   22.10
   6  -8  -3  708.63   38.10
  -8   2  -3  672.73   37.90
   2   6  -3  681.73   37.90
  -8   2  -3  650.93   37.80
  -2  -6   3  659.43   38.30
  -2  -6   3  706.33   36.70
  -6   8   3  742.33   38.40
   8  -2   3  673.63   37.20
  -6   8   3  679.83   38.00
   5  -8  -3  120.19    9.40
  -8   3  -3  107.49    9.10
  -8   3  -3  122.29    9.40
  -5   8   3  148.79    9.80
  -3  -5   3  122.99    9.50
   8  -3   3  101.19    8.70
  -8   4  -3   41.90    5.50
   4   4  -3   48.30    5.40
   4  -8  -3   20.90    4.40
  -8   4  -3   18.70    4.30
  -4   8   3   37.00    5.20
  -4   8   3   78.39    6.80
  -8   5  -3   71.89    6.70
   5   3  -3   14.30    4.30
   8  -5   3   36.20    5.20
  -3   8   3   37.50    5.20
  -8   6  -3   22.00    4.10
   2  -8  -3    7.50    3.50
  -8   6  -3   34.80    5.60
  -2   8   3    0.90    1.50
  -6  -2   3    6.10    2.10
   8  -6   3   20.10    4.50
  -6  -2   3    7.00    3.90
  -8   7  -3  404.96   22.50
   1  -8  -3  355.26   21.50
  -7  -1   3  310.97   21.90
  -7  -1   3  416.96   22.70
   8  -7   3  425.36   23.10
   0   8   3  250.57   16.60
  -8   9  -3  189.88   14.20
  -8   9  -3  235.68   16.30
  -1  -8  -3  187.88   14.20
  -1  -8  -3  182.68   12.60
   8  -9   3  194.08   14.90
  -9   1   3  198.78   14.10
   1   8   3  216.08   14.60
  -9   1   3  209.38   14.00
  10  -2  -3  190.68   13.80
  -8  10  -3  194.58   16.90
  -2  -8  -3  213.28   15.40
  -2  -8  -3  218.08   13.10
  -8  10  -3  198.28   15.00
[truncated: 8,800,213 more chars]
